# Supplementary material for: Deciphering the unexplored Leptospira diversity from soils uncovers genomic evolution to virulence
Source: Microb Genom. 2018 Jan 3;4(1):e000144. doi: 10.1099/mgen.0.000144 (PMC5857368; doi:10.1099/mgen.0.000144)
Supplement: Supplementary File 2 [file mgen-4-144-s002.xls]

## Sheet: Hoja1
Supplementary Table 6. Protein domain abundance patterns for each genome belonging to intermediates and pathogens groups.
	ATI7-C-A2	ATI7-C-A3	ATI7-C-A4	ATI7-C-A5	ES4-C-A1	FH1-B-B1	FH1-B-C1	FH2-B-C1	FH2-B-D1	FH2-C-A2	FH4-C-A1	FH4-C-A2	JW2-C-B1	JW3-C-A1	L. alexanderi L60	L. alstonii 80-412	L. borgpetersenii UI09931	L. broomii 5399	L. fainei BUT6	L. inadai 10	L. interrogans L1-130	L. kirschneri 3522	L. kmetyi Bejo-Iso9	L. licerasiae ATCC BAA-1110	L. mayottensis 200901116	L. noguchii CZ214	L. santarosai 1342K	L. venezuelensis CLM-U50	L. weilii LNT1234	L. wolffii Khorat-H2	MCA1-C-A1	MCA2-B-A3
PF10417.8	2	0	2	1	2	1	1	1	1	2	1	2	1	1	1	1	1	1	1	1	1	1	1	1	1	1	1	2	1	2	2	2
PF00389.29	2	1	2	2	2	3	3	4	4	2	3	2	3	4	3	3	3	2	2	3	3	2	3	2	3	2	3	2	3	2	2	2
PF02826.18	4	5	4	5	5	7	7	7	7	5	5	5	5	6	5	7	5	5	5	5	5	4	5	5	5	4	5	4	6	5	5	5
PF00198.22	2	2	2	2	2	2	2	2	2	2	2	2	2	2	2	2	2	2	2	2	2	2	2	2	2	2	2	2	2	2	2	2
PF16078.4	1	0	1	1	1	1	1	1	1	1	1	1	0	1	1	1	1	1	1	1	1	1	1	1	1	1	1	1	1	1	1	1
PF05635.10	1	1	1	1	1	1	1	1	1	1	1	1	1	1	2	4	2	1	1	4	1	1	1	1	1	2	2	1	3	1	1	1
PF01257.18	2	1	2	1	2	1	1	1	1	1	2	2	2	2	2	2	2	2	2	2	2	2	2	2	1	2	2	2	2	1	2	2
PF13532.5	1	0	1	0	1	0	0	0	0	1	0	1	0	0	0	0	0	0	0	0	0	0	0	1	0	0	0	1	0	1	1	1
PF13640.5	1	0	1	0	0	0	0	0	0	0	1	1	1	1	0	0	0	0	0	1	0	1	1	0	0	0	0	0	0	0	0	0
PF13563.5	1	1	1	1	1	1	1	0	1	1	1	1	1	1	0	1	0	1	1	1	1	1	1	1	1	1	1	1	1	1	1	1
PF06983.12	2	1	2	0	2	3	3	2	2	1	2	2	3	3	1	1	1	3	3	2	4	3	3	2	1	1	1	2	2	1	1	1
PF01073.18	10	9	10	10	8	14	14	12	16	10	18	10	18	18	20	20	14	13	13	16	15	14	19	8	14	16	14	8	16	10	8	8
PF00725.21	1	0	1	1	1	1	1	1	1	1	1	1	2	2	1	1	1	2	2	2	1	1	2	1	1	1	1	1	1	1	1	1
PF02737.17	2	2	2	3	2	1	1	2	2	2	3	2	3	4	1	3	2	4	3	4	2	2	3	2	2	1	1	2	2	2	2	2
PF03061.21	13	15	13	14	11	11	11	17	17	11	17	13	17	16	5	9	5	12	14	10	9	9	17	12	6	9	7	13	5	11	12	12
PF13279.5	11	7	11	8	10	9	9	11	11	11	11	12	10	10	4	6	3	9	9	7	7	7	11	10	3	7	2	10	2	10	10	10
PF12729.6	3	0	3	1	3	1	1	2	1	2	2	2	2	2	4	3	2	2	2	3	3	3	2	2	2	3	2	2	3	2	3	3
PF01812.19	1	1	1	1	1	1	1	1	1	1	1	1	1	1	1	1	1	1	1	1	1	1	1	1	1	1	1	1	1	1	1	1
PF01367.19	1	1	1	1	1	1	1	1	1	1	1	1	1	1	1	1	1	1	1	1	1	1	1	1	1	1	1	1	1	1	1	1
PF02739.15	1	1	1	1	1	1	1	1	1	1	1	1	1	1	1	1	1	1	1	1	1	1	1	1	1	1	1	1	1	1	1	1
PF02096.19	1	2	1	1	1	1	1	0	1	1	1	1	1	1	1	1	1	1	1	1	1	1	1	1	1	1	1	1	1	1	1	1
PF07698.10	1	1	1	1	1	1	1	1	1	1	1	1	1	1	1	1	1	1	1	1	1	1	1	1	1	1	1	1	1	1	1	1
PF07696.10	9	5	9	5	9	5	5	8	8	8	8	8	7	8	4	7	4	10	10	10	4	4	8	9	2	4	2	8	4	8	8	8
PF07695.10	29	17	29	20	28	20	19	25	24	26	26	26	23	25	11	16	11	23	20	22	14	14	25	26	8	13	9	27	9	25	26	26
PF07697.10	1	0	1	1	1	1	1	1	1	1	1	1	1	1	1	1	1	1	1	1	1	1	1	1	1	1	1	1	1	1	1	1
PF00207.21	1	0	1	1	1	2	2	1	2	2	1	1	0	1	1	1	1	2	2	2	1	1	1	1	1	1	1	1	1	2	1	1
PF01835.18	1	0	1	0	1	2	2	1	2	2	1	1	0	1	1	1	1	2	2	2	1	1	1	1	1	1	1	1	1	2	1	1
PF07703.13	1	0	1	1	1	2	2	1	2	2	1	1	0	1	1	1	1	2	2	2	1	1	1	1	1	1	1	1	1	2	1	1
PF00004.28	24	13	24	20	22	22	22	22	23	23	22	21	22	22	22	26	22	21	21	21	23	22	21	23	22	22	21	24	22	23	22	22
PF13086.5	1	2	1	1	1	1	1	1	1	1	1	1	1	1	1	1	1	1	1	1	2	2	1	1	1	2	2	1	2	1	1	1
PF13087.5	1	1	1	1	1	1	1	1	1	1	1	1	1	1	1	1	1	1	1	1	1	1	1	1	1	1	1	1	1	1	1	1
PF13166.5	1	0	1	0	0	0	0	1	1	0	0	0	0	0	0	0	1	0	0	0	0	1	0	2	0	1	1	1	1	1	0	0
PF13175.5	2	0	2	3	3	2	2	4	2	2	5	2	5	5	3	8	4	2	4	2	4	3	4	3	4	3	3	2	4	2	2	2
PF13191.5	2	3	2	3	2	3	3	4	5	2	3	2	3	3	4	4	4	4	5	4	4	4	3	2	4	4	3	2	4	2	2	2
PF13207.5	1	1	1	2	1	1	1	2	2	1	2	1	2	2	2	2	2	1	1	1	2	2	2	1	2	2	2	1	2	1	1	1
PF13238.5	3	1	3	2	2	2	2	2	2	4	2	3	2	2	3	3	3	2	2	2	3	2	2	3	3	2	4	3	1	4	3	3
PF13245.5	7	5	7	5	7	7	7	7	7	8	7	7	7	7	7	7	6	7	7	7	7	7	7	7	7	7	7	8	7	7	7	7
PF07724.13	6	4	6	6	6	6	6	7	7	6	7	6	6	7	7	8	7	6	6	6	7	6	7	6	7	7	7	6	7	6	6	6
PF13304.5	9	6	9	8	10	4	4	10	9	8	10	9	11	11	6	9	6	6	6	5	5	5	10	8	7	4	4	8	8	7	9	9
PF13476.5	1	1	1	4	3	2	2	5	3	4	5	2	5	3	4	5	5	4	3	2	4	4	3	4	5	4	4	2	5	3	1	1
PF13481.5	2	2	2	2	2	2	2	2	2	2	2	2	2	2	2	2	2	2	2	2	2	2	2	2	2	2	2	2	2	2	2	2
PF13500.5	2	1	2	1	2	1	1	1	1	1	2	2	1	3	2	2	2	3	2	3	2	2	2	2	1	2	2	2	2	1	2	2
PF13555.5	2	1	2	3	2	2	2	2	0	1	3	2	3	3	2	3	3	1	2	2	3	3	2	2	3	4	3	2	3	0	2	2
PF07726.10	3	1	3	1	2	3	3	3	3	3	3	2	2	3	2	1	2	2	2	2	2	2	2	3	2	2	2	3	2	3	3	3
PF13604.5	3	2	3	3	3	3	3	3	3	2	2	3	2	2	2	3	2	2	2	2	3	2	2	3	2	3	2	3	2	2	3	3
PF13614.5	6	7	6	7	6	6	6	8	8	6	6	6	7	9	9	8	6	6	6	7	7	6	6	7	10	10	10	6	7	6	6	6
PF13654.5	1	1	1	1	1	1	1	1	1	1	1	1	1	1	1	1	1	1	1	1	1	1	1	1	1	1	1	1	1	1	1	1
PF13671.5	1	1	1	1	2	2	2	2	2	3	2	1	3	3	2	3	1	1	1	1	1	2	3	1	1	1	2	2	2	3	1	1
PF07728.13	17	10	17	13	16	16	16	17	18	17	19	17	15	17	17	18	16	16	16	16	18	18	16	16	18	17	17	16	17	18	16	16
PF16193.4	1	0	1	1	1	1	1	1	1	1	1	1	1	1	1	1	1	1	1	1	1	1	1	1	1	1	1	1	1	1	1	1
PF08298.10	1	0	1	0	1	1	1	1	1	1	1	1	1	1	1	1	1	1	1	1	1	1	1	1	1	1	1	1	1	1	1	1
PF03417.15	1	0	1	0	1	1	1	1	1	2	1	1	1	1	1	0	0	2	2	1	0	0	1	1	0	0	0	1	0	2	1	1
PF07247.11	1	0	1	0	0	0	0	1	1	0	1	1	1	1	0	0	0	0	0	0	0	0	1	0	0	0	0	0	0	1	0	0
PF00696.27	4	3	4	3	4	4	4	4	4	4	4	4	4	4	4	4	4	4	4	4	4	4	4	4	4	4	4	4	4	4	4	4
PF00324.20	2	3	2	3	2	2	2	3	3	2	2	2	2	2	2	1	1	2	2	2	1	1	2	2	1	1	1	2	2	2	2	2
PF13520.5	2	3	2	3	2	2	2	3	3	2	2	2	2	2	2	1	1	2	2	2	1	1	2	2	1	1	1	2	2	2	2	2
PF03109.15	2	1	2	2	2	2	2	2	2	2	2	2	2	2	2	2	2	2	2	2	2	2	2	2	2	2	2	2	2	2	2	2
PF01061.23	3	5	3	5	3	4	4	4	4	3	4	3	4	4	3	3	3	6	6	5	3	3	4	4	3	3	3	3	3	3	4	4
PF12679.6	2	1	2	2	2	2	2	3	3	4	2	2	2	2	2	2	1	3	4	3	2	2	2	4	2	1	2	2	2	4	4	4
PF12698.6	2	2	2	3	2	2	2	2	2	1	2	1	1	1	1	1	1	4	3	2	1	1	1	2	1	1	1	2	1	1	2	2
PF00664.22	3	2	3	2	3	3	3	3	4	3	4	3	4	4	4	4	4	3	3	4	4	4	4	3	4	4	4	3	4	3	3	3
PF00005.26	42	34	42	38	41	42	42	40	41	42	41	41	41	47	38	37	38	42	42	40	38	37	41	44	37	37	37	43	38	42	41	41
PF09822.8	2	0	2	2	2	2	2	2	2	2	2	2	1	2	2	2	2	2	2	2	2	2	2	2	2	2	2	2	2	2	2	2
PF16326.4	2	2	2	2	2	2	2	2	2	2	2	2	2	2	2	2	2	1	1	1	2	2	2	2	2	2	2	2	2	2	2	2
PF12848.6	4	2	4	4	4	4	4	4	4	4	4	4	4	4	4	4	4	4	4	4	4	4	4	4	4	4	4	4	4	4	4	4
PF00561.19	29	22	29	28	28	30	29	35	34	32	37	30	36	36	20	22	18	36	33	30	21	22	36	26	20	23	19	29	18	32	30	30
PF02230.15	2	3	2	2	2	1	1	2	2	2	2	2	2	2	1	1	1	3	2	3	1	1	2	2	1	1	1	2	1	2	2	2
PF07859.12	2	2	2	2	2	1	1	3	3	3	3	2	3	3	1	1	1	3	2	3	0	1	3	2	1	1	1	2	1	2	2	2
PF12697.6	27	18	27	26	26	28	27	31	30	30	26	28	30	31	15	20	14	33	32	28	18	20	31	24	15	19	13	26	14	28	27	27
PF02517.15	5	2	5	2	2	5	5	1	1	4	2	3	1	2	1	1	1	3	3	2	1	1	1	5	1	1	1	4	2	4	5	5
PF03992.15	1	1	1	1	1	2	2	2	2	1	2	1	2	2	1	1	0	3	2	2	1	1	2	1	1	1	1	1	1	1	2	2
PF16177.4	2	0	2	2	1	1	1	2	2	2	1	2	2	2	1	1	1	2	1	2	1	1	2	2	1	1	2	2	1	2	2	2
PF02550.14	1	1	1	1	1	1	1	1	1	1	1	1	1	1	0	1	0	1	1	1	1	1	1	1	1	1	1	1	1	1	1	1
PF13336.5	1	1	1	1	1	1	1	1	1	1	1	1	1	1	0	1	1	1	1	1	1	1	1	1	1	1	1	1	1	1	1	1
PF00583.24	8	12	8	13	7	7	7	12	13	7	8	7	10	11	5	9	4	8	9	7	12	9	10	7	5	9	7	7	6	9	5	5
PF13673.6	6	6	6	7	5	6	6	5	5	6	3	4	4	4	3	4	2	4	5	4	6	6	4	3	3	4	4	5	4	7	3	3
PF13720.5	1	1	1	1	1	1	1	1	1	1	1	1	1	1	1	1	1	1	1	1	1	1	1	1	1	1	1	1	1	1	1	1
PF13302.6	2	6	2	6	1	1	1	6	7	1	5	1	5	6	3	4	3	2	2	2	5	3	5	2	2	4	3	2	2	1	2	2
PF13420.6	1	1	1	2	1	1	1	2	3	1	2	1	2	2	1	3	1	1	2	1	3	2	2	1	2	1	1	2	1	1	1	1
PF13444.5	1	1	1	1	1	1	1	1	1	1	1	1	1	1	1	1	1	1	1	1	1	1	1	1	1	1	1	1	1	1	1	1
PF13480.6	1	0	1	2	2	1	1	2	2	1	3	1	3	3	2	3	2	2	1	2	2	2	3	1	2	2	2	1	2	1	1	1
PF13508.6	5	5	5	6	5	5	5	4	4	4	3	4	3	3	2	3	1	3	4	2	5	5	3	3	2	3	4	5	3	6	3	3
PF14542.5	1	1	1	1	1	1	1	1	1	1	1	1	1	1	1	1	1	1	1	1	1	1	1	1	1	1	1	1	1	1	1	1
PF00330.19	3	3	3	3	3	3	3	3	3	3	3	3	3	4	2	3	2	3	3	3	2	2	2	3	2	3	2	3	2	3	3	3
PF00694.18	3	2	3	3	3	3	3	3	3	3	3	3	3	3	2	3	2	3	3	3	2	2	3	3	2	3	2	3	2	3	3	3
PF01648.19	2	0	2	1	2	3	3	1	1	2	1	2	2	2	1	1	1	2	2	2	1	1	2	2	1	1	1	2	1	2	2	2
PF08545.9	1	1	1	1	1	1	1	2	2	3	1	1	1	1	1	1	1	1	1	1	1	1	1	1	1	1	0	1	1	3	1	1
PF08541.9	1	1	1	1	1	1	1	1	1	3	1	1	1	1	1	1	1	1	1	1	1	1	1	1	1	1	0	1	1	3	1	1
PF00873.18	18	21	18	18	19	17	17	13	16	15	17	17	20	20	15	19	23	21	21	21	15	16	19	22	15	15	13	15	18	16	18	18
PF01842.24	3	6	3	6	3	3	3	5	6	4	6	3	6	7	6	5	6	5	4	4	6	6	6	3	6	6	6	3	6	4	3	3
PF00022.18	1	0	1	1	1	1	1	1	1	1	1	1	1	1	1	1	1	1	1	1	1	1	1	1	1	1	1	1	1	1	1	1
PF13291.5	1	1	1	1	1	1	1	1	1	1	1	1	1	1	1	1	1	1	1	1	1	1	1	1	1	1	1	1	1	1	1	1
PF13710.5	1	1	1	1	1	1	1	1	1	1	1	1	1	1	1	1	1	1	1	1	1	1	1	1	1	1	1	1	1	1	1	1
PF13840.5	1	1	1	1	1	1	1	1	1	1	1	1	1	1	1	1	1	1	1	1	1	1	1	1	1	1	1	1	1	1	1	1
PF01643.16	4	4	4	5	3	2	2	5	5	4	4	4	5	4	0	1	0	4	3	3	1	1	5	3	0	1	0	3	0	4	3	3
PF00441.23	14	8	14	12	14	13	13	14	15	13	14	14	15	15	12	12	10	14	14	14	12	13	15	14	10	12	10	14	12	13	14	14
PF08028.10	13	5	13	10	13	12	12	11	12	12	11	13	12	12	9	10	9	13	13	13	10	10	12	13	9	10	8	13	9	12	13	13
PF02770.18	15	6	15	11	15	13	13	12	12	14	12	15	13	13	10	11	10	14	14	14	11	11	13	15	10	11	9	15	10	14	15	15
PF02771.15	13	6	13	10	13	12	12	11	11	12	11	13	12	12	9	10	9	13	13	13	10	10	12	13	9	10	8	13	9	12	13	13
PF00708.17	1	1	1	1	1	1	1	1	1	1	1	1	1	1	1	1	1	1	1	1	1	1	1	1	1	1	1	1	1	1	1	1
PF01553.20	6	7	6	8	7	9	9	7	8	7	8	6	8	9	8	6	7	6	7	6	7	7	8	6	8	7	6	6	6	7	5	5
PF00698.20	1	0	1	0	1	2	2	0	0	1	0	1	1	1	0	0	0	2	2	2	0	0	1	1	0	0	0	1	0	1	1	1
PF01757.21	5	10	5	9	7	6	6	5	6	5	8	4	8	9	4	6	4	4	4	3	4	4	10	5	4	5	4	7	4	4	4	4
PF02805.15	1	0	1	0	0	0	0	1	1	0	0	0	0	0	0	0	0	1	1	1	0	0	0	0	0	0	0	1	0	0	0	0
PF06314.10	1	0	1	0	1	0	0	1	1	1	1	1	1	1	0	1	0	0	1	0	0	0	1	1	0	0	0	1	0	1	1	1
PF03352.12	2	1	2	1	2	0	0	1	1	1	1	2	1	1	1	0	0	1	1	1	1	1	1	2	1	0	0	2	1	1	1	1
PF00709.20	1	1	1	1	1	1	1	1	1	2	1	1	1	1	1	1	1	1	1	1	1	1	1	1	1	1	1	1	1	2	1	1
PF04439.11	1	0	1	0	1	0	0	0	0	0	0	1	0	0	0	0	0	0	0	0	0	0	0	0	0	0	0	1	0	0	1	1
PF08240.11	11	6	11	9	10	10	10	8	9	12	10	10	9	9	6	8	4	11	12	10	7	7	9	11	6	6	6	12	5	12	12	12
PF00106.24	29	24	29	28	30	31	31	28	31	32	32	31	32	32	22	23	19	32	30	28	21	22	31	29	20	21	18	32	22	34	31	31
PF13561.5	29	24	29	26	29	30	30	27	29	30	28	29	28	28	20	20	17	32	29	27	18	20	27	29	17	19	15	31	18	32	30	30
PF00107.25	9	5	9	6	8	9	9	6	7	11	7	9	6	6	5	6	6	11	12	10	5	5	6	9	5	6	5	10	5	12	10	10
PF13602.5	4	3	4	4	3	7	7	4	5	5	5	4	5	5	3	3	2	6	5	5	4	4	5	4	3	3	3	4	3	6	4	4
PF00406.21	1	0	1	1	1	1	1	1	1	1	1	1	1	1	1	1	1	1	1	1	1	1	1	1	1	1	1	1	1	1	1	1
PF05221.16	2	2	2	2	2	2	2	2	2	2	2	2	2	2	2	2	2	2	2	2	2	2	2	2	2	2	2	2	2	2	2	2
PF00670.20	2	2	2	2	2	2	2	2	2	2	2	2	2	2	2	2	2	2	2	2	2	2	2	2	2	2	2	2	2	2	2	2
PF02675.14	2	2	2	2	2	2	2	2	2	2	2	2	3	3	2	2	2	3	3	3	2	2	3	2	2	2	2	2	2	2	2	2
PF07757.12	1	0	1	0	1	0	0	1	1	1	1	1	1	1	1	1	1	0	0	0	1	1	1	1	1	1	1	1	0	1	1	1
PF10397.8	1	1	1	1	1	1	1	1	1	1	1	1	1	2	1	1	1	1	1	1	1	1	1	1	1	1	1	1	1	1	1	1
PF03969.15	1	1	1	1	1	1	1	2	2	1	1	1	1	1	1	1	1	1	1	1	1	1	1	1	1	1	1	1	1	1	1	1
PF00578.20	11	10	11	11	11	10	10	13	13	11	12	12	12	12	10	10	10	11	13	10	11	11	12	11	10	11	10	12	10	11	12	12
PF08327.10	17	10	17	11	18	8	8	14	14	14	13	16	13	14	6	9	6	21	17	13	8	8	13	16	8	9	6	15	6	16	15	15
PF01594.15	2	1	2	2	2	3	3	2	2	2	2	2	2	2	2	2	2	2	2	2	2	2	2	2	2	2	2	2	2	2	2	2
PF01808.17	1	0	1	1	1	1	1	1	1	1	1	1	1	1	2	1	1	1	1	1	1	1	1	1	1	1	1	1	1	1	1	1
PF01987.16	3	3	3	2	3	3	3	3	3	3	3	3	3	3	4	3	3	3	3	3	3	3	3	3	3	3	3	3	3	3	3	3
PF00731.19	1	1	1	1	1	1	1	1	1	1	1	1	1	1	1	1	1	1	1	1	1	1	1	1	1	1	1	1	1	1	1	1
PF00586.23	4	1	4	2	4	4	4	4	4	4	4	4	4	4	4	4	4	4	4	4	4	4	4	4	4	4	4	4	4	4	4	4
PF02769.21	4	2	4	2	4	3	3	4	4	4	4	4	4	4	4	4	4	4	3	4	4	4	4	4	4	4	4	4	4	4	4	4
PF10469.8	1	1	1	1	1	1	1	0	1	1	1	1	1	1	0	1	0	1	1	1	1	1	1	1	1	1	1	1	1	1	1	1
PF00490.20	1	1	1	1	1	1	1	1	1	1	1	1	1	1	1	1	1	1	1	1	1	1	1	1	1	1	1	1	1	1	1	1
PF01262.20	2	2	2	3	2	1	1	2	3	2	1	2	1	1	1	1	1	3	3	2	1	2	1	2	2	1	2	2	1	2	4	4
PF05222.14	1	1	1	1	1	1	1	1	2	1	1	1	1	1	1	1	1	2	2	1	1	1	1	1	1	1	1	1	1	1	1	1
PF00842.20	1	1	1	1	1	1	1	1	2	1	1	1	1	1	1	1	1	1	1	1	1	1	1	1	1	1	1	1	1	1	1	1
PF01168.19	3	2	3	3	3	3	3	3	3	3	3	3	3	3	1	2	2	3	3	3	2	2	3	3	2	2	2	3	2	3	3	3
PF00171.21	4	6	4	5	4	4	4	5	5	5	5	4	5	5	3	3	4	4	4	4	2	2	5	4	3	2	3	4	4	5	4	4
PF00596.20	3	1	3	1	3	3	3	1	1	3	1	3	1	1	1	1	1	5	5	3	1	1	1	3	1	1	1	3	1	3	3	3
PF01263.19	1	0	1	1	1	1	1	1	1	1	1	1	1	1	1	1	0	1	1	1	1	1	1	1	1	1	1	1	1	1	1	1
PF00248.20	9	6	9	6	7	4	4	7	8	7	6	8	6	6	2	2	3	8	8	7	4	5	6	7	3	5	2	7	2	8	8	8
PF13372.5	3	2	3	2	3	3	3	2	3	3	3	3	2	2	3	3	3	4	5	4	3	3	2	3	3	3	3	3	3	3	3	3
PF00128.23	1	1	1	1	1	1	2	1	1	1	1	1	1	1	1	1	1	3	2	2	1	1	1	2	1	1	1	1	1	1	1	1
PF04168.11	2	2	2	2	2	2	2	2	2	2	2	2	2	2	0	0	0	2	2	2	0	0	2	2	0	0	0	2	0	2	2	2
PF10369.8	1	1	1	1	1	1	1	1	1	1	1	1	1	1	1	1	1	1	1	1	1	1	1	1	1	1	1	1	1	1	1	1
PF01425.20	2	4	2	4	2	2	2	2	2	2	4	2	4	4	1	2	1	2	2	2	2	2	4	2	1	2	2	2	1	2	2	2
PF01510.24	2	1	2	2	2	2	2	2	2	2	2	2	2	2	3	2	3	2	2	2	3	3	2	2	3	3	3	2	3	2	2	2
PF01520.17	1	2	1	2	1	1	1	2	2	1	2	1	2	2	2	2	2	1	1	1	2	2	2	1	2	2	2	1	1	1	1	1
PF01979.19	3	2	3	2	3	2	2	3	3	2	3	3	4	4	2	2	2	2	2	2	2	2	4	3	2	2	2	3	2	3	3	3
PF04909.13	1	1	1	1	2	2	2	1	2	2	2	1	2	2	0	1	0	3	2	2	1	0	2	1	0	1	0	1	1	1	2	2
PF07969.10	3	1	3	1	1	1	1	2	2	2	1	3	2	2	1	1	1	1	1	1	1	1	2	1	1	1	1	3	1	3	1	1
PF10023.8	1	1	1	1	1	1	1	1	1	1	1	1	1	1	1	1	1	1	1	1	1	1	1	1	1	1	1	1	1	1	1	1
PF00155.20	17	15	17	15	17	16	16	15	20	19	18	17	16	19	15	16	15	16	16	16	14	15	18	16	16	15	16	15	19	18	17	17
PF00202.20	5	3	5	4	5	5	5	5	5	5	4	5	4	4	4	3	3	6	6	6	3	6	4	5	3	4	3	5	4	5	5	5
PF01063.18	2	2	2	2	2	3	3	1	2	2	2	2	2	2	3	2	2	2	2	2	2	2	2	2	2	2	2	2	2	2	2	2
PF00266.18	8	8	8	8	8	6	6	6	6	9	6	7	6	7	9	7	7	6	5	8	7	7	6	7	7	6	5	7	5	9	8	8
PF12897.6	1	1	1	1	1	1	1	0	1	1	1	1	1	1	0	0	0	2	2	3	0	0	1	1	0	0	0	1	0	0	1	1
PF01593.23	8	4	8	4	9	9	9	3	4	6	3	9	4	4	3	4	4	7	7	6	4	2	4	9	3	4	3	9	2	6	8	8
PF00909.20	5	5	5	5	5	3	3	5	5	5	5	5	5	5	2	2	1	3	4	3	2	2	5	4	2	2	2	5	2	5	5	5
PF00501.27	10	9	10	10	10	12	12	6	8	11	10	10	10	10	7	7	5	9	9	9	6	6	10	11	5	6	5	10	7	11	10	10
PF13193.5	2	0	2	1	2	4	4	1	1	3	2	2	2	2	2	2	2	2	2	2	1	1	2	2	1	1	1	2	2	3	2	2
PF16561.4	2	1	2	1	2	1	1	1	1	2	1	2	1	1	1	1	1	2	2	2	1	1	1	2	1	1	1	2	1	2	2	2
PF05195.15	1	0	1	0	1	1	1	1	1	1	1	1	1	1	1	1	1	1	1	1	1	1	1	1	1	1	1	1	1	1	1	1
PF12895.6	3	1	3	1	3	4	4	0	2	5	1	4	0	0	1	0	0	2	2	4	0	0	0	4	1	1	1	5	1	5	4	4
PF00023.29	14	14	14	13	18	22	22	20	24	18	19	14	28	28	8	33	15	12	11	14	19	21	26	14	11	22	19	15	8	20	14	14
PF12796.6	16	19	16	19	21	20	20	20	25	16	22	18	31	32	9	33	14	11	12	17	20	23	28	17	12	24	27	17	13	16	15	15
PF13606.5	9	11	9	9	12	14	14	10	12	12	13	9	19	19	5	20	7	9	9	12	13	15	16	9	8	11	13	11	3	13	9	9
PF13637.5	12	12	12	12	18	16	16	13	16	19	17	13	29	29	8	30	12	8	10	11	19	22	23	13	9	25	24	11	9	21	11	11
PF13857.5	8	6	8	6	11	12	12	7	8	12	9	7	14	13	3	18	4	6	5	5	7	13	9	10	4	6	8	8	4	13	9	9
PF04715.12	2	2	2	2	2	2	2	2	2	2	2	2	2	2	1	1	1	2	2	2	1	1	2	2	1	1	1	2	1	2	2	2
PF08264.12	4	3	4	3	3	4	4	3	3	4	3	4	3	3	3	3	3	3	3	3	3	3	3	3	3	3	3	3	3	4	4	4
PF02558.15	3	3	3	5	3	3	3	4	4	3	4	3	4	4	3	4	3	3	3	4	5	4	3	3	3	4	2	3	4	3	3	3
PF08546.10	1	1	1	2	1	2	2	2	2	1	2	1	2	2	2	2	1	1	1	1	2	2	2	1	2	2	1	1	2	1	1	1
PF01636.22	5	4	5	4	6	5	5	5	5	6	6	6	6	6	6	6	5	5	5	4	5	6	5	6	5	6	5	6	5	6	6	6
PF06719.12	1	1	1	1	1	0	0	1	1	1	0	2	0	0	0	0	0	0	1	0	0	0	0	1	0	0	0	1	0	1	3	3
PF03079.13	1	1	1	1	1	2	2	1	1	1	1	1	1	1	1	1	1	1	1	1	1	1	1	1	1	1	1	1	1	1	1	1
PF00764.18	1	1	1	1	1	1	1	1	1	1	1	1	1	1	1	1	1	1	1	1	1	1	1	1	1	1	1	1	1	1	1	1
PF01960.17	1	0	1	1	1	1	1	0	1	1	1	1	1	1	1	1	1	1	1	1	1	1	1	1	1	1	1	1	1	1	1	1
PF03308.15	3	3	3	3	3	3	3	3	3	3	3	3	3	3	3	3	3	3	3	3	3	3	3	3	3	3	3	3	3	3	3	3
PF03485.15	1	0	1	1	1	1	1	1	1	1	1	1	1	1	1	1	1	1	1	1	1	1	1	1	1	1	1	1	1	1	1	1
PF02374.14	5	3	5	4	5	5	5	6	6	5	4	5	4	5	3	4	3	4	4	5	3	4	4	6	6	5	6	5	4	5	5	5
PF03960.14	1	1	1	1	1	2	2	1	1	1	1	1	1	1	1	1	1	1	1	1	1	1	1	1	1	1	1	1	1	1	1	1
PF15780.4	2	0	2	0	0	0	0	0	0	0	0	1	0	0	0	0	0	0	0	0	0	0	0	0	0	0	0	1	0	1	0	0
PF14698.5	1	1	1	1	1	1	1	1	1	1	1	1	1	1	1	1	1	1	1	1	1	1	1	1	1	1	1	1	1	1	1	1
PF05170.13	1	1	1	1	1	1	1	1	1	1	1	1	1	1	1	1	1	1	1	1	1	1	1	1	1	1	1	1	0	1	1	1
PF13502.5	1	1	1	2	1	0	0	1	1	1	1	1	1	1	1	1	1	1	1	1	1	1	1	1	1	1	1	1	1	1	1	1
PF02261.15	1	1	1	1	1	1	1	1	1	1	1	1	1	1	1	1	1	1	1	1	1	1	1	1	1	1	1	1	1	1	1	1
PF01177.21	1	0	1	1	1	1	1	1	1	1	1	1	1	1	1	1	1	1	1	1	1	1	1	1	1	1	1	1	1	1	1	1
PF13650.5	1	0	1	0	2	0	0	0	0	0	0	1	0	0	0	0	0	0	0	0	0	0	0	1	0	0	0	1	0	0	1	1
PF04377.14	1	0	1	1	1	1	1	1	1	1	1	1	1	1	1	1	1	1	1	1	1	1	1	1	1	1	1	1	1	1	1	1
PF04376.12	1	0	1	1	1	1	1	1	1	1	1	1	1	1	1	1	1	1	1	1	1	1	1	1	1	1	1	1	1	1	1	1
PF11700.7	2	1	2	1	1	1	1	2	2	1	1	1	1	1	2	1	2	2	2	2	2	1	1	2	1	2	1	2	2	1	1	1
PF02222.21	8	5	8	5	7	6	6	6	7	8	7	8	7	7	5	6	4	6	7	6	6	6	7	7	5	6	4	8	6	7	8	8
PF08442.9	1	1	1	1	1	1	1	1	1	1	1	1	1	1	1	1	1	1	1	1	1	1	1	1	1	1	1	1	1	1	1	1
PF02655.13	5	3	5	5	6	6	6	5	5	5	6	6	6	6	7	5	6	5	7	6	5	5	6	6	7	7	6	6	5	5	6	6
PF13535.5	2	2	2	2	2	2	2	2	3	2	3	2	3	3	2	2	2	2	3	2	2	2	3	2	2	2	2	2	2	2	2	2
PF00217.18	1	1	1	1	1	0	0	1	1	0	1	1	1	1	1	1	1	0	1	0	1	1	1	1	1	1	1	1	1	0	1	1
PF00231.18	1	1	1	1	1	1	1	1	1	1	1	1	1	1	1	1	1	1	1	1	1	1	1	1	1	1	1	1	1	1	1	1
PF00119.19	1	1	1	1	1	1	1	1	1	1	1	1	1	1	1	1	1	1	1	1	1	1	1	1	1	1	1	1	1	1	1	1
PF00006.24	4	2	4	3	4	4	4	4	4	4	4	4	4	4	4	4	4	4	4	4	4	4	4	4	4	4	4	4	4	4	4	4
PF00306.26	1	1	1	1	1	1	1	1	1	1	1	1	1	1	1	1	1	1	1	1	1	1	1	1	1	1	1	1	1	1	1	1
PF02874.22	3	2	3	1	3	3	3	2	2	3	2	3	2	2	2	2	2	2	2	2	2	2	2	3	2	3	2	3	2	3	3	3
PF00430.17	1	1	1	1	1	1	1	1	1	1	1	1	1	1	1	1	1	1	1	1	1	1	1	1	1	1	1	1	1	1	1	1
PF00137.20	1	1	1	1	1	1	1	1	1	1	1	1	1	1	1	1	1	1	1	1	1	1	1	1	1	1	1	1	1	1	1	1
PF02823.15	1	1	1	1	1	1	1	1	1	1	1	1	1	1	1	1	1	1	1	1	1	1	1	1	1	1	1	1	1	1	1	1
PF06745.12	1	2	1	2	1	1	1	2	2	1	2	1	2	2	2	2	2	1	1	1	2	2	2	1	2	2	2	1	2	1	1	1
PF12156.7	1	0	1	1	1	1	1	1	1	1	1	1	1	1	1	0	1	1	1	1	0	0	1	1	1	1	1	1	1	1	1	1
PF09527.9	1	0	1	1	1	1	1	1	1	1	1	1	1	1	1	1	1	1	1	1	1	1	1	1	1	1	1	1	1	1	1	1
PF03029.16	1	0	1	0	1	1	1	0	0	1	0	1	0	0	0	0	0	0	0	0	0	0	0	1	0	0	0	1	0	1	1	1
PF01171.19	2	2	2	3	1	2	2	0	1	1	1	1	1	1	1	1	1	1	1	1	1	1	1	2	1	1	1	2	1	1	1	1
PF05448.11	2	1	2	2	1	1	1	2	2	1	1	2	1	1	2	1	1	3	3	3	2	1	1	1	1	1	1	1	1	1	1	1
PF00962.21	3	2	3	2	3	3	3	2	2	3	2	3	2	2	2	2	2	3	2	2	2	2	2	3	2	2	2	3	2	3	3	3
PF02310.18	5	4	5	5	5	5	5	5	5	5	5	5	5	5	5	5	5	5	5	5	5	5	5	5	5	5	5	5	5	5	5	5
PF02607.16	1	1	1	1	1	1	1	1	1	1	1	1	1	1	1	1	1	1	1	1	1	1	1	1	1	1	1	1	1	1	1	1
PF03483.16	1	1	1	1	1	1	1	1	1	1	1	1	1	1	1	1	1	1	1	1	1	1	1	1	1	1	1	1	1	1	1	1
PF03484.14	1	1	1	1	1	1	1	1	1	1	1	1	1	1	1	1	1	1	1	1	1	1	1	1	1	1	1	1	1	1	1	1
PF02673.17	1	1	1	1	1	1	1	1	1	1	1	1	1	1	1	1	1	1	1	1	1	1	1	1	1	1	1	1	1	1	1	1
PF04519.12	5	5	5	5	5	5	5	5	5	5	5	5	5	5	5	5	5	5	5	5	5	5	5	5	5	5	5	5	5	5	5	5
PF08379.9	2	1	2	1	1	2	2	2	2	2	2	2	2	2	0	0	0	2	2	2	0	0	2	2	0	0	0	2	0	2	2	2
PF00308.17	2	2	2	2	2	2	2	2	2	2	2	2	2	2	2	2	2	2	2	2	2	2	2	2	2	2	2	2	2	2	2	2
PF08299.10	1	1	1	1	1	1	1	1	1	1	1	1	1	1	1	1	1	1	1	1	1	1	1	1	1	1	1	1	1	1	1	1
PF01311.19	1	0	1	1	1	1	1	1	1	1	1	1	1	1	1	1	1	1	1	1	1	1	1	1	1	1	1	1	1	1	1	1
PF01312.18	2	2	2	2	2	2	2	2	2	2	2	2	2	2	2	2	2	2	2	2	2	2	2	2	2	2	2	2	2	2	2	2
PF01313.18	1	1	1	1	1	1	1	1	1	1	1	1	1	1	1	1	1	1	1	1	1	1	1	1	1	1	1	1	1	1	1	1
PF01152.20	1	0	1	1	1	1	1	1	1	1	1	1	1	1	1	1	1	2	2	2	1	1	1	1	1	1	1	1	1	1	1	1
PF00296.19	2	1	2	2	1	1	1	1	1	1	1	2	3	3	0	0	0	1	1	1	0	0	3	1	0	0	0	1	0	1	1	1
PF01103.22	4	4	4	4	4	3	3	4	4	4	4	4	4	4	4	4	4	3	3	3	4	4	4	4	4	4	4	4	4	4	4	4
PF02397.15	2	2	2	2	2	1	1	2	3	1	3	2	3	3	2	3	2	1	1	2	3	3	3	2	2	4	2	2	2	1	2	2
PF01145.24	4	5	4	5	5	5	5	7	6	5	7	4	7	7	4	6	5	5	6	5	5	4	7	4	5	4	4	6	4	5	4	4
PF13421.5	1	1	1	1	1	1	1	1	0	1	1	1	1	1	1	1	1	1	1	1	1	1	1	1	1	1	1	1	1	1	1	1
PF16200.4	2	2	2	2	2	2	2	2	2	2	2	2	2	2	2	2	2	2	2	2	2	2	2	2	2	2	2	2	2	2	2	2
PF01337.17	1	0	1	0	1	0	0	0	0	0	0	0	0	0	0	0	0	0	0	0	0	0	0	0	0	0	0	0	0	0	0	0
PF13584.5	1	1	1	1	1	1	1	1	1	1	1	1	1	1	1	0	1	1	1	1	1	1	1	1	1	1	1	1	1	1	1	1
PF06968.12	2	1	2	1	2	2	2	2	2	2	2	2	2	2	1	1	1	2	2	2	1	1	2	2	1	1	1	2	1	2	2	2
PF07642.10	2	2	2	2	2	2	2	2	2	2	2	2	2	2	2	2	3	4	4	4	2	2	2	2	2	2	2	2	2	2	2	2
PF10996.7	1	1	1	1	1	1	1	1	1	1	1	1	1	1	0	1	0	1	1	1	0	0	1	1	0	1	0	1	0	1	1	1
PF00144.23	2	0	2	1	2	2	2	4	4	2	3	2	2	2	1	2	2	6	5	4	1	1	2	1	2	1	2	2	1	3	2	2
PF01212.20	3	4	3	4	1	4	4	3	3	7	4	2	4	4	6	3	5	4	5	6	4	5	4	3	4	5	4	2	4	5	2	2
PF13229.5	3	2	3	1	1	2	2	3	3	2	1	1	3	3	1	3	1	3	3	3	3	2	3	3	1	2	1	4	1	2	4	4
PF02368.17	22	18	22	9	8	7	7	9	9	9	20	22	11	11	10	16	10	9	9	9	19	29	11	9	23	11	11	9	18	9	9	9
PF13205.5	3	20	3	21	5	10	10	17	17	3	25	7	24	24	14	37	13	2	3	8	16	15	24	10	19	22	13	5	19	3	7	7
PF02785.18	4	2	4	2	4	3	3	2	2	4	2	4	3	3	2	2	2	5	5	5	2	2	3	4	2	2	2	4	2	4	4	4
PF00289.21	4	1	4	1	4	3	3	2	2	4	2	4	3	3	2	2	2	5	5	5	2	2	3	4	2	2	2	4	2	4	4	4
PF00364.21	7	5	7	5	7	7	7	5	5	8	6	7	8	8	5	5	5	8	9	8	5	5	8	7	5	5	5	7	5	8	7	7
PF13533.5	4	2	4	2	5	2	2	2	2	3	1	3	2	2	3	3	1	5	5	5	0	0	1	5	2	2	2	3	2	3	3	3
PF11968.7	1	0	1	0	0	0	0	0	0	0	0	0	0	0	0	0	0	0	0	0	0	0	0	0	0	0	0	0	0	0	0	0
PF01722.17	2	1	2	2	2	2	2	2	2	2	2	2	2	2	2	2	2	2	2	2	2	2	2	2	2	2	2	2	2	2	2	2
PF05262.10	1	1	1	1	1	1	1	1	1	1	1	1	1	1	1	1	1	1	1	1	1	1	1	1	1	1	1	1	1	1	1	1
PF00528.21	10	7	10	7	10	8	8	7	7	10	8	10	8	8	6	6	6	11	11	10	6	6	8	9	6	6	6	10	6	10	9	9
PF03099.18	2	1	2	2	2	2	2	2	2	2	2	2	2	2	2	2	2	2	2	2	2	2	2	2	2	2	2	2	1	2	2	2
PF00533.25	1	1	1	1	1	1	1	0	1	1	1	1	1	1	1	1	1	1	1	1	1	1	1	1	1	1	1	1	1	1	1	1
PF04365.12	3	0	3	0	5	0	0	1	1	2	0	1	0	0	1	3	0	1	2	1	0	0	0	1	1	1	0	4	1	0	2	3
PF03704.16	1	1	1	1	1	1	1	1	1	1	1	1	1	1	1	1	1	1	1	1	1	1	1	1	0	1	1	1	1	1	1	1
PF17201.3	1	0	1	0	0	0	0	1	1	1	1	0	1	1	0	0	0	0	0	0	0	0	1	0	0	0	0	1	0	1	0	0
PF03160.13	1	0	1	0	0	2	2	0	0	0	0	2	0	0	0	0	0	0	0	0	0	0	0	0	0	0	0	0	0	0	4	4
PF14102.5	1	1	1	1	1	1	1	1	1	1	1	1	1	1	1	1	0	1	1	1	1	1	1	1	0	1	0	1	0	1	1	1
PF13715.5	2	2	2	2	2	1	1	2	2	2	2	2	2	2	2	2	2	1	1	1	2	2	2	2	2	2	2	2	2	2	2	2
PF01039.21	6	2	6	1	6	5	5	2	2	6	2	6	5	5	2	2	3	9	9	9	2	2	5	6	2	2	2	6	2	7	6	6
PF13620.5	3	3	3	3	3	3	3	3	3	3	3	3	3	3	3	3	3	2	2	2	3	3	3	3	3	3	3	3	3	3	3	3
PF01256.16	3	2	3	2	3	1	1	2	2	2	2	3	2	3	2	2	2	1	1	1	2	2	2	3	2	2	2	3	2	2	3	3
PF02559.15	2	2	2	2	2	2	2	2	2	2	2	2	2	2	2	2	2	2	2	2	2	2	2	2	2	2	2	2	2	2	2	2
PF14526.5	2	2	2	3	1	0	0	2	2	0	1	2	1	1	1	1	1	1	1	1	1	1	1	1	1	2	1	1	1	0	1	1
PF06241.11	1	1	1	1	1	1	1	1	1	0	1	1	1	1	0	1	0	0	0	0	0	0	1	1	0	0	0	1	0	0	1	1
PF00199.18	1	1	1	1	1	0	0	1	1	0	1	0	1	1	1	1	1	0	0	0	1	1	1	0	1	1	1	0	1	1	0	0
PF00689.20	2	0	2	1	1	2	2	2	2	2	1	2	1	1	0	0	0	2	2	1	1	0	1	2	0	1	0	2	0	2	2	2
PF00690.25	2	0	2	0	1	2	2	2	2	2	1	2	1	1	0	0	0	2	2	1	1	0	1	2	0	1	0	2	0	2	2	2
PF01545.20	2	2	2	2	2	2	2	2	3	3	2	2	2	2	2	2	2	3	3	3	2	2	2	2	2	2	2	2	2	3	2	2
PF08406.9	1	0	1	0	0	1	1	1	1	1	1	0	0	0	0	0	0	0	0	0	0	0	0	1	0	0	0	1	0	1	1	1
PF01656.22	8	7	8	6	8	6	6	8	8	6	8	8	8	11	11	10	8	8	8	9	9	8	8	9	10	12	12	8	9	6	8	8
PF02570.14	1	0	1	0	1	0	0	0	0	0	1	1	1	1	1	1	1	1	1	1	1	1	1	1	0	1	1	1	1	0	1	1
PF01888.16	1	0	1	0	1	0	0	0	0	0	1	1	1	1	1	1	1	1	1	1	1	1	1	1	1	1	1	1	1	0	1	1
PF01890.15	1	0	1	0	1	0	0	0	0	0	1	1	1	1	1	1	1	1	1	1	1	1	1	1	1	1	1	1	1	0	1	1
PF11761.7	1	0	1	0	1	0	0	0	0	0	1	1	1	1	1	1	1	1	1	1	1	1	1	1	1	1	1	1	1	0	1	1
PF11760.7	1	0	1	0	1	0	0	0	0	0	1	1	1	1	1	1	1	1	1	1	1	1	1	1	1	1	1	1	1	0	1	1
PF01903.16	2	0	2	0	2	0	0	0	0	0	2	2	2	2	2	2	2	2	2	2	2	2	2	2	0	2	2	2	2	0	2	2
PF01955.17	1	0	1	0	1	0	0	0	0	0	1	1	1	1	1	1	1	1	1	1	1	1	1	1	0	1	1	1	1	0	1	1
PF02922.17	1	1	1	1	1	1	2	1	1	1	1	1	1	1	1	1	1	2	2	2	1	1	1	2	1	1	1	1	1	1	1	1
PF06564.11	4	4	4	3	4	5	5	4	4	4	4	4	3	4	4	5	3	5	5	5	5	4	3	5	6	6	5	4	4	4	4	4
PF00571.27	9	13	9	14	9	11	9	13	15	10	16	9	16	16	13	13	12	9	9	9	13	13	15	9	10	14	12	9	13	10	9	9
PF09490.9	1	0	1	0	1	0	0	0	0	0	1	1	1	1	0	0	0	1	1	1	0	0	1	1	0	0	0	1	0	0	1	1
PF09489.9	1	0	1	0	1	0	0	0	0	0	1	1	1	1	0	0	0	1	1	1	0	0	1	0	0	0	0	0	0	0	1	1
PF02754.15	2	2	2	2	2	2	2	2	2	2	2	2	2	2	2	2	2	2	2	2	2	2	2	2	2	2	2	2	2	2	2	2
PF03379.12	2	1	2	1	2	1	1	1	1	2	1	1	1	1	1	1	1	1	1	1	1	1	1	1	1	1	1	1	1	2	1	1
PF03100.14	1	1	1	1	1	1	1	1	1	1	1	1	1	1	1	1	1	1	1	1	1	1	1	1	1	1	1	1	1	1	1	1
PF16327.4	1	1	1	1	1	1	1	1	1	2	1	1	1	1	1	2	1	2	2	2	2	2	1	1	1	2	2	1	1	2	1	1
PF03918.13	1	1	1	1	1	1	1	1	1	1	1	1	1	1	1	1	1	0	1	0	1	1	1	1	1	1	1	1	1	1	1	1
PF03150.13	5	2	5	4	4	2	2	4	4	4	5	3	4	4	5	4	5	4	4	4	4	4	4	3	4	4	3	4	4	4	4	4
PF11731.7	1	1	1	1	1	1	1	1	1	1	1	1	1	1	1	1	1	1	1	1	1	1	1	1	1	1	1	1	1	1	1	1
PF01066.20	4	3	4	3	3	3	3	4	4	3	3	3	3	3	3	3	3	3	3	3	3	3	3	3	3	3	3	4	3	3	3	3
PF00150.17	3	2	3	2	2	4	4	1	2	2	4	2	3	3	1	2	1	3	3	4	1	2	3	3	2	2	2	2	1	3	3	3
PF04734.12	4	2	4	2	4	3	3	2	2	4	3	4	3	3	0	2	0	2	1	2	0	0	3	4	0	0	0	4	0	4	4	4
PF17048.4	2	0	2	0	2	1	1	0	0	2	1	2	1	1	0	0	0	0	0	0	0	0	1	2	0	0	0	2	0	2	2	2
PF13144.5	1	0	1	1	1	1	1	1	1	1	1	1	1	1	1	1	1	1	1	1	1	2	1	1	1	1	1	1	1	1	1	1
PF05226.10	1	1	1	1	1	1	1	1	1	1	1	1	1	1	1	1	1	1	1	1	1	1	1	1	1	1	1	1	1	1	1	1
PF05227.12	1	1	1	1	0	1	1	1	1	1	1	1	1	1	1	1	1	1	1	0	1	1	1	1	1	1	1	1	1	1	1	1
PF12770.6	1	1	1	0	1	1	1	1	1	1	1	1	1	1	1	1	1	1	1	1	1	1	1	1	1	1	1	1	1	1	1	1
PF13290.5	1	3	1	4	1	2	2	6	10	2	2	4	3	3	0	0	0	0	4	2	3	3	3	0	0	3	0	1	0	2	5	5
PF01339.16	5	3	5	2	4	2	2	2	2	3	2	4	2	2	3	3	3	3	3	4	3	3	2	4	3	3	3	4	3	3	6	6
PF04509.11	2	1	2	1	2	1	1	2	2	1	1	2	1	1	2	2	2	1	1	1	2	2	1	2	2	2	2	2	2	1	2	2
PF03975.12	3	2	3	2	3	1	1	2	2	2	2	3	2	2	2	2	2	1	1	2	2	2	2	3	2	2	2	3	2	2	3	3
PF01739.17	3	1	3	1	2	2	2	1	1	2	1	2	1	1	2	3	2	3	3	3	2	2	1	2	2	2	2	2	2	2	4	4
PF03705.14	3	1	3	1	2	2	2	1	1	2	1	1	1	1	2	2	2	3	3	3	2	2	1	2	2	2	2	2	2	2	4	4
PF01584.18	10	3	10	4	7	6	6	5	5	8	5	7	5	5	5	5	5	9	9	11	5	5	5	10	5	5	5	10	5	8	12	12
PF13690.5	3	2	3	3	3	3	3	3	3	2	2	3	3	3	3	4	3	3	3	3	3	3	3	3	3	3	3	3	3	2	3	3
PF13541.5	3	3	3	2	3	3	3	3	3	3	3	3	3	3	3	3	3	3	3	3	3	3	3	3	3	3	3	3	3	3	3	3
PF01633.19	2	2	2	2	2	2	2	2	2	2	2	2	2	2	2	2	2	2	2	2	2	2	2	2	2	2	2	2	2	2	2	2
PF00425.17	3	2	3	2	3	3	3	2	3	3	3	3	3	3	2	2	2	3	3	3	2	2	3	3	2	2	2	3	2	3	3	3
PF01264.20	1	0	1	1	1	1	1	0	1	1	1	1	1	1	1	1	1	1	1	1	1	1	1	1	1	1	1	1	1	1	1	1
PF02417.14	2	2	2	2	2	2	2	2	2	2	2	2	2	2	0	2	2	2	2	2	0	2	2	2	0	2	0	2	0	2	2	2
PF06228.12	2	0	2	0	2	2	2	0	0	2	0	2	0	0	0	0	0	0	0	2	0	0	0	2	0	0	0	2	0	2	2	2
PF02464.16	1	1	1	1	1	1	1	1	1	1	1	1	1	1	1	1	1	1	1	1	1	1	1	1	1	1	1	1	1	1	1	1
PF03600.15	2	2	2	3	2	2	2	2	2	1	2	2	2	2	2	2	2	2	2	2	2	2	2	2	2	2	2	2	2	1	1	1
PF16980.4	1	1	1	1	1	1	1	1	1	1	1	1	1	1	1	1	1	1	1	1	1	1	1	1	1	1	1	1	1	1	1	1
PF00285.20	4	4	4	5	4	2	2	4	4	4	4	4	4	4	2	2	2	2	2	2	2	2	4	4	2	2	2	4	2	4	4	4
PF10431.8	5	4	5	5	5	5	5	5	5	5	5	5	5	5	5	5	5	5	5	5	5	5	5	5	5	5	5	5	5	5	5	5
PF02617.16	2	1	2	2	2	2	2	2	2	2	2	2	2	2	2	2	2	2	2	2	2	2	2	2	2	2	2	2	2	2	2	2
PF02861.19	5	2	5	4	5	4	4	5	4	5	5	5	5	5	5	5	5	5	5	5	5	5	5	5	5	5	5	5	5	5	5	5
PF00574.22	4	5	4	4	5	4	4	5	5	5	5	4	4	5	4	4	4	5	5	5	4	4	5	4	4	4	4	4	4	5	4	4
PF02353.19	7	5	7	6	7	7	7	4	4	6	6	6	4	4	2	5	2	7	5	5	3	4	4	6	3	6	2	6	1	6	7	7
PF02627.19	2	2	2	2	2	2	2	2	2	2	2	2	2	2	0	1	0	3	4	2	0	0	2	2	0	0	0	2	0	2	2	2
PF01817.20	1	1	1	1	1	1	1	1	1	1	1	1	1	1	1	1	1	1	1	1	1	1	1	1	1	1	1	1	1	1	1	1
PF00027.28	22	13	22	16	18	19	19	21	21	19	22	18	19	19	13	13	12	21	21	20	13	13	19	21	13	13	13	21	11	19	21	21
PF00795.21	5	4	5	5	5	4	4	4	6	5	6	5	6	6	4	6	4	4	4	4	6	7	6	5	4	6	4	5	4	5	5	5
PF01121.19	1	1	1	1	1	1	1	1	1	1	1	1	1	1	1	1	1	2	1	1	1	1	1	1	1	1	1	1	1	1	1	1
PF02629.18	1	1	1	1	1	1	1	1	1	1	1	1	1	1	1	1	1	1	1	1	1	1	1	1	1	1	1	1	1	1	1	1
PF13727.5	2	1	2	1	2	2	2	2	2	2	2	2	2	2	2	2	2	2	2	2	2	2	2	2	2	2	2	2	2	2	2	2
PF01144.22	1	1	1	1	1	1	1	1	1	1	1	1	1	1	1	1	1	1	1	1	1	1	1	1	1	1	0	1	1	1	1	1
PF02515.16	1	1	1	1	1	1	1	1	1	1	1	1	1	1	1	1	1	1	1	1	1	1	1	1	1	1	1	1	1	1	1	1
PF02572.14	1	0	1	0	1	0	0	0	0	0	1	1	1	1	1	1	1	1	1	1	1	1	1	1	0	1	1	1	1	0	1	1
PF03186.12	1	0	1	0	1	0	0	0	0	0	1	1	1	1	1	1	1	1	1	1	1	1	1	1	0	1	1	1	1	0	1	1
PF02654.14	1	1	1	1	1	0	0	1	1	1	1	1	1	1	1	1	1	1	1	1	1	1	1	1	0	1	1	1	1	1	1	1
PF02283.15	1	0	1	0	1	0	0	0	0	0	1	1	1	1	1	1	1	1	1	1	1	1	1	1	0	1	1	1	1	0	1	1
PF02492.18	1	1	1	1	1	1	1	1	1	1	1	1	1	1	2	1	2	2	2	2	1	2	1	1	2	1	1	1	2	1	1	1
PF01923.17	1	1	1	1	1	1	1	1	1	1	1	1	1	1	1	1	1	1	1	1	1	1	1	1	1	1	1	1	1	1	1	1
PF00135.27	1	1	1	1	1	0	0	1	1	1	1	1	1	1	0	0	0	1	1	0	0	0	1	1	0	0	0	1	0	1	1	1
PF04187.12	1	0	1	1	1	1	1	1	1	1	1	1	1	1	1	1	1	1	1	1	1	1	1	1	1	1	1	1	1	1	1	1
PF01983.15	1	1	1	1	1	0	0	1	1	0	1	1	1	1	0	1	0	0	0	0	0	0	1	1	0	0	0	1	0	0	1	1
PF03772.15	1	1	1	1	1	1	1	1	1	1	1	1	1	1	1	1	1	1	1	1	1	1	1	1	1	1	1	1	1	1	1	1
PF00329.18	1	1	1	1	1	1	1	1	1	1	1	1	1	1	1	1	1	1	1	1	1	1	1	1	1	1	1	1	1	1	1	1
PF00346.18	2	2	2	2	2	2	2	2	2	2	2	2	2	2	2	2	2	2	2	2	2	2	2	2	2	2	2	2	2	2	2	2
PF01512.16	1	0	1	1	1	1	1	1	1	1	1	1	1	1	1	1	1	1	1	1	1	1	1	1	1	1	1	1	1	1	1	1
PF00668.19	1	0	1	0	1	3	3	1	1	1	1	1	1	1	0	0	0	1	1	1	0	0	1	2	0	0	0	2	0	1	2	2
PF03602.14	3	2	3	3	3	2	2	4	4	3	3	3	3	3	3	4	3	2	3	2	3	4	3	3	3	3	3	3	3	3	3	3
PF01544.17	1	1	1	1	1	1	1	1	1	1	1	1	1	1	1	1	2	1	1	0	1	1	1	1	1	1	1	1	1	1	1	1
PF03471.16	1	1	1	1	1	1	1	1	1	1	1	1	1	1	1	1	1	1	1	1	1	1	1	1	1	1	1	1	1	1	1	1
PF00115.19	3	3	3	2	2	3	3	3	3	3	3	2	2	2	2	1	2	2	2	2	1	1	2	3	2	2	2	3	2	3	3	3
PF02628.14	1	1	1	2	2	1	1	1	1	2	1	1	1	1	1	1	2	2	2	1	1	1	1	1	2	2	2	2	3	2	2	2
PF00116.19	1	1	1	1	1	1	1	1	1	1	1	1	1	1	1	1	1	1	1	1	1	1	1	1	1	1	1	1	1	1	1	1
PF02790.14	1	1	1	1	1	1	1	1	1	1	1	1	1	1	1	1	1	1	1	1	1	1	1	1	1	1	1	1	1	1	1	1
PF00510.17	2	1	2	1	2	2	2	1	1	2	1	2	1	1	1	1	1	2	2	2	1	1	1	2	1	1	1	2	1	2	2	2
PF03626.13	1	1	1	1	1	1	1	1	1	1	1	1	1	1	1	1	1	1	1	1	1	1	1	1	1	1	1	1	1	1	1	1
PF00166.20	1	1	1	1	1	1	1	1	1	1	1	1	1	1	1	1	1	1	1	1	1	1	1	1	1	1	1	1	1	1	1	1
PF00118.23	1	1	1	1	1	1	1	1	1	1	1	1	1	1	1	1	1	1	1	1	1	1	1	1	1	1	1	1	1	1	1	1
PF02786.16	10	7	10	7	11	9	9	8	9	10	8	10	10	10	8	9	7	11	12	12	8	7	10	11	7	8	7	10	9	10	10	10
PF02787.18	1	1	1	0	1	1	1	1	1	1	1	1	1	1	1	1	1	1	1	1	1	1	1	1	1	1	1	1	1	1	1	1
PF00988.21	1	0	1	1	1	1	1	1	0	1	1	1	1	1	1	1	1	1	1	1	1	1	1	1	1	1	1	1	1	1	1	1
PF04174.12	2	1	2	2	2	2	2	2	2	2	2	2	2	2	0	0	0	2	2	2	0	0	2	2	0	0	0	2	0	2	2	2
PF14403.5	2	2	2	2	2	2	2	2	2	2	2	2	2	2	0	0	0	2	2	2	0	0	2	2	0	0	0	2	0	2	2	2
PF02537.14	1	1	1	1	1	1	1	1	1	1	1	1	1	1	1	1	2	1	1	0	1	1	1	1	0	1	1	1	1	1	1	1
PF00325.19	2	0	2	0	0	1	1	1	1	1	1	0	0	0	0	0	0	1	1	1	0	0	0	2	0	0	0	2	0	1	2	2
PF08627.9	1	0	1	0	0	0	0	0	0	0	0	1	0	0	0	0	0	0	0	0	0	0	0	0	0	0	0	0	0	0	0	0
PF07143.10	1	1	1	1	1	1	1	1	1	1	1	1	1	1	1	1	1	1	1	1	1	1	1	1	1	1	1	1	1	1	1	1
PF03783.13	2	0	2	1	3	1	1	2	2	1	1	3	1	1	0	1	1	2	2	2	2	2	1	1	0	3	1	2	0	2	1	1
PF02599.15	1	1	1	1	1	1	1	1	1	1	1	1	1	1	1	1	1	1	1	1	1	1	1	1	1	1	1	1	1	1	1	1
PF02554.13	1	1	1	1	1	1	1	1	1	1	1	1	1	1	1	1	1	1	1	1	1	1	1	1	1	1	1	1	1	1	1	1
PF13722.5	1	1	1	1	1	1	1	1	1	1	1	1	1	1	1	1	1	1	1	1	1	1	1	1	1	1	1	1	1	1	1	1
PF06418.13	1	1	1	1	1	1	1	1	1	1	1	1	1	1	1	1	1	1	1	1	1	1	1	1	1	1	1	1	1	1	1	1
PF01148.19	2	1	2	1	1	1	1	2	2	1	1	1	1	1	1	1	1	1	1	1	1	1	1	1	2	1	1	2	1	1	1	1
PF02348.18	2	3	2	4	2	5	5	5	5	3	5	2	5	5	5	6	7	4	4	5	6	6	5	2	7	5	5	2	7	3	2	2
PF01467.25	3	3	3	2	3	3	3	3	3	3	3	3	3	3	4	4	3	3	3	4	4	4	3	3	3	4	3	4	3	3	3	3
PF07731.13	1	1	1	1	1	1	1	1	1	1	1	1	1	1	1	1	1	1	1	1	1	1	1	1	1	2	1	2	1	1	1	1
PF07732.14	1	1	1	1	1	1	1	1	1	1	1	1	1	1	1	1	1	2	2	1	1	1	1	1	1	1	1	1	1	1	1	1
PF02578.14	1	1	1	1	1	1	1	1	1	1	1	1	1	1	1	1	1	1	1	1	1	1	1	1	1	1	1	1	1	1	1	1
PF07883.10	2	2	2	2	2	4	4	4	4	3	2	2	2	2	3	2	2	2	2	2	2	2	2	3	1	2	2	3	2	3	2	2
PF12852.6	1	1	1	1	1	1	1	1	1	1	1	1	1	1	0	0	0	1	1	1	0	0	1	1	0	0	0	1	0	1	1	1
PF03091.14	2	2	2	2	2	2	2	2	2	2	2	2	2	2	1	1	1	2	2	2	1	1	2	2	1	1	1	2	1	2	2	2
PF01053.19	6	5	6	4	5	2	2	4	5	6	5	5	5	5	5	5	5	4	4	6	5	5	5	4	5	5	3	5	3	6	5	5
PF00839.16	1	0	1	0	0	1	1	0	0	2	0	0	0	0	0	0	0	1	0	1	0	0	0	1	0	0	0	1	0	2	0	0
PF02224.17	1	0	1	1	1	1	1	1	1	1	1	1	1	1	1	1	1	1	1	1	1	1	1	1	1	1	1	1	1	1	1	1
PF13435.5	1	2	1	1	3	0	0	2	2	3	2	1	3	2	0	0	0	1	1	1	0	0	2	2	0	0	0	4	0	3	3	3
PF14522.5	1	1	1	1	1	1	1	1	1	1	1	1	1	1	1	1	1	1	1	1	1	1	1	1	1	1	1	1	1	1	1	1
PF13442.5	5	5	5	6	5	7	7	8	9	7	8	3	6	6	6	4	5	9	8	8	4	4	6	6	5	5	4	6	5	7	5	5
PF00034.20	9	6	9	8	7	10	10	14	15	11	12	6	9	9	8	6	6	11	10	8	7	6	9	11	6	8	5	9	6	11	9	9
PF01578.19	2	1	2	2	2	2	2	2	2	2	2	2	2	2	2	2	2	2	2	2	2	2	2	2	2	2	2	2	2	2	2	2
PF00781.23	1	0	1	0	0	0	0	1	1	0	0	0	0	0	0	0	0	0	0	0	0	0	0	0	0	0	0	1	0	0	0	0
PF00793.19	2	2	2	2	2	2	2	2	2	2	2	2	2	2	2	2	2	2	2	2	2	3	2	2	2	3	2	2	2	2	2	2
PF07478.12	6	8	6	7	6	7	7	6	7	6	8	5	8	9	8	7	8	6	7	6	8	7	8	6	8	8	7	6	9	5	6	6
PF01820.20	1	0	1	1	1	1	1	1	1	1	1	1	1	1	1	1	1	1	2	1	1	1	1	1	1	1	1	1	1	1	1	1
PF05746.14	1	0	1	1	1	1	1	1	1	1	1	1	1	1	1	1	1	1	1	1	1	1	1	1	1	1	1	1	1	1	1	1
PF09190.10	1	0	1	1	0	0	0	1	0	1	1	1	1	1	1	1	1	0	0	0	1	1	1	1	1	1	1	1	1	1	1	1
PF01266.23	6	4	6	4	6	7	7	6	6	6	5	6	7	7	7	6	5	7	5	6	5	6	7	5	5	6	4	5	5	5	5	5
PF16901.4	3	2	3	2	3	2	2	2	2	3	2	3	2	2	2	2	2	2	2	2	2	2	2	3	2	2	2	3	2	3	3	3
PF05173.13	1	1	1	1	1	1	1	1	1	1	1	1	1	1	1	1	1	1	1	1	1	1	1	1	1	1	1	1	1	1	1	1
PF01113.19	1	1	1	1	1	1	1	1	1	1	1	1	1	1	1	1	1	1	1	1	1	1	1	1	1	1	1	1	1	1	1	1
PF01678.18	2	1	2	2	2	2	2	0	2	2	2	2	2	2	2	2	2	2	2	2	2	2	2	2	2	2	2	2	2	2	2	2
PF02277.16	1	2	1	1	1	0	0	1	1	1	1	1	1	1	1	1	1	1	1	1	1	1	1	1	3	1	1	1	1	1	1	1
PF02743.17	6	1	5	1	5	1	1	4	4	6	5	5	6	6	3	4	2	5	5	3	4	2	7	4	2	4	2	4	2	6	5	5
PF14827.5	1	0	1	1	1	0	0	0	0	1	1	1	1	1	0	0	0	1	1	1	0	0	1	1	0	0	0	1	0	1	1	1
PF00383.22	2	1	2	2	2	2	2	2	2	2	2	2	2	2	1	2	2	2	2	2	2	2	2	2	2	2	2	2	1	2	2	2
PF11969.7	1	2	1	2	1	1	1	2	2	1	2	1	2	3	2	2	2	1	1	1	2	2	2	1	2	2	2	1	2	1	1	1
PF06808.11	1	1	1	1	1	1	1	1	1	1	1	1	1	1	0	0	0	1	1	1	0	0	1	1	0	0	0	1	0	1	1	1
PF12762.6	1	0	1	0	4	1	1	1	1	1	4	2	0	1	2	1	2	4	1	0	1	0	2	2	2	1	2	4	1	2	2	4
PF00270.28	9	5	9	7	8	9	8	8	9	9	8	9	8	8	9	10	9	9	9	8	9	10	9	8	10	10	9	9	10	9	8	8
PF01041.16	6	11	6	9	6	8	8	10	10	9	9	5	9	10	12	11	9	9	9	12	11	10	9	6	9	9	6	5	10	8	6	6
PF01791.8	1	1	1	1	1	1	1	1	1	1	1	1	1	1	1	1	1	1	1	1	1	1	1	1	1	1	1	1	1	1	1	1
PF04511.14	1	0	1	0	1	1	1	0	0	0	0	1	0	0	0	0	0	0	0	0	0	0	0	1	0	0	0	1	0	0	1	1
PF04127.14	1	1	1	1	1	1	1	1	1	1	1	1	1	1	1	1	1	1	1	1	1	1	1	1	1	1	1	1	1	1	1	1
PF00926.18	1	1	1	1	1	1	1	1	1	1	1	1	1	1	1	1	1	1	1	1	1	1	1	1	1	1	1	1	1	1	1	1
PF00701.21	1	1	1	1	1	1	1	1	1	1	1	1	1	1	1	1	1	1	1	1	1	1	1	1	1	1	1	1	1	1	1	1
PF01368.19	1	0	1	1	1	1	1	1	1	1	1	1	1	1	1	1	1	1	1	1	1	1	1	1	1	1	1	1	1	1	1	1
PF02272.18	2	1	2	2	2	2	2	2	2	2	2	2	2	2	2	2	2	2	2	2	2	2	2	2	2	2	2	2	2	2	2	2
PF06537.10	3	3	3	2	3	1	1	2	2	1	2	3	3	3	3	1	3	1	1	1	3	3	3	1	3	3	2	1	2	1	1	1
PF01180.20	1	1	1	1	2	1	1	1	1	1	1	2	1	1	1	1	1	1	1	1	1	1	1	1	1	1	1	1	1	1	1	1
PF01487.14	1	1	1	1	1	1	1	0	1	1	1	1	1	1	1	1	1	1	1	1	1	1	1	1	1	1	1	1	1	1	1	1
PF01761.19	1	0	1	1	1	2	2	1	1	1	1	1	1	1	2	2	1	1	1	1	1	1	1	1	1	1	1	1	1	1	1	1
PF05163.11	1	0	1	0	1	1	1	1	2	1	0	1	0	0	0	0	0	2	2	2	0	0	0	1	0	0	0	1	0	1	0	0
PF00775.20	1	0	1	0	1	0	0	0	0	0	0	0	0	0	0	0	0	0	0	0	0	0	0	0	0	0	0	1	0	0	1	1
PF02457.15	1	1	1	1	1	1	1	1	1	1	1	1	1	1	1	1	1	1	1	1	1	1	1	1	1	1	1	1	1	1	1	1
PF06750.12	1	1	1	0	1	1	1	1	1	1	1	1	1	1	1	1	1	1	1	1	1	1	1	1	1	1	1	1	1	1	1	1
PF04977.14	1	1	1	1	1	1	1	1	1	1	1	1	1	1	1	1	1	1	1	1	1	1	1	1	1	1	1	1	1	1	1	1
PF01965.23	6	4	6	5	6	4	4	6	6	5	6	6	6	6	4	5	4	4	4	4	5	4	6	6	4	4	4	6	4	5	5	5
PF01738.17	2	2	2	3	2	0	0	1	1	2	3	2	3	3	1	1	1	5	6	4	2	3	3	2	1	2	1	2	0	2	2	2
PF00885.18	1	1	1	1	1	1	1	1	1	1	1	1	1	1	1	1	1	1	1	1	1	1	1	1	1	1	1	1	1	1	1	1
PF04342.11	1	1	1	1	1	1	1	1	1	1	1	1	1	1	1	1	1	1	1	1	1	1	1	1	1	1	1	1	0	1	1	1
PF04657.12	1	0	1	0	1	0	0	0	0	1	1	1	0	0	0	0	0	1	1	1	0	0	0	1	0	0	0	1	0	1	1	1
PF11638.7	1	0	1	1	1	1	1	1	1	1	1	1	1	1	1	1	1	1	1	1	1	1	1	1	1	1	1	1	1	1	1	1
PF00772.20	1	1	1	1	1	1	1	1	1	1	1	1	1	1	1	1	1	1	1	1	1	1	1	1	1	1	1	1	1	1	1	1
PF03796.14	2	2	2	2	2	2	2	2	2	2	2	2	2	2	2	3	2	2	2	2	2	2	2	2	2	2	2	3	2	2	2	2
PF00226.30	3	2	3	2	3	3	3	3	3	3	3	3	3	3	4	3	3	4	3	4	3	3	3	3	4	3	4	3	3	3	3	3
PF01556.17	1	1	1	1	1	1	1	1	1	1	1	1	1	1	1	1	1	1	1	1	1	1	1	1	1	1	1	1	1	1	1	1
PF00684.18	1	1	1	1	1	1	1	1	1	1	1	1	1	1	1	1	1	1	1	1	1	1	1	1	1	1	1	1	1	1	1	1
PF02577.13	1	1	1	1	1	1	1	1	1	1	1	1	1	1	1	1	1	1	1	1	1	1	1	1	1	1	1	1	1	1	1	1
PF08713.10	2	1	2	3	2	1	1	2	2	1	4	2	3	3	2	3	1	1	1	1	3	3	3	2	1	2	2	2	1	1	1	1
PF01035.19	3	2	3	2	3	2	2	1	2	3	2	3	2	2	2	2	2	3	3	3	2	2	2	3	2	2	2	3	2	3	3	3
PF03989.12	6	6	6	6	6	6	6	6	6	6	6	6	6	6	6	6	6	6	6	6	6	6	6	6	6	6	6	6	6	6	6	6
PF00204.24	2	2	2	2	2	2	2	2	1	2	2	2	2	2	2	2	2	2	2	2	2	2	2	2	2	2	2	2	2	2	2	2
PF00986.20	1	1	1	1	1	1	1	1	1	1	1	1	1	1	1	1	1	1	1	1	1	1	1	1	1	1	1	1	1	1	1	1
PF01653.17	1	1	1	1	1	1	1	0	1	1	1	1	1	1	1	1	1	1	1	1	1	1	1	1	1	1	1	1	1	1	1	1
PF03120.15	1	1	1	1	1	1	1	0	1	1	1	1	1	1	1	1	1	1	1	1	1	1	1	1	1	1	1	1	1	1	1	1
PF03119.15	1	1	1	1	1	1	1	0	0	1	1	1	1	1	1	1	1	0	0	0	1	1	1	1	1	1	1	1	1	1	1	1
PF00145.16	2	0	2	0	0	2	2	1	1	2	1	0	1	0	1	1	0	1	0	0	0	0	0	0	0	0	0	0	0	0	0	0
PF01119.18	1	1	1	1	1	1	1	1	1	1	1	1	1	1	1	1	1	1	1	1	1	1	1	1	1	1	1	1	1	1	1	1
PF07733.11	1	1	1	1	1	1	1	1	1	1	1	1	1	1	1	1	1	1	1	1	1	1	1	1	1	1	1	1	1	1	1	1
PF00712.18	1	0	1	1	1	1	1	1	0	1	1	1	1	1	1	1	1	1	1	1	1	1	1	1	1	1	0	1	1	1	1	1
PF02767.15	1	0	1	1	1	2	2	1	0	1	1	1	1	1	1	1	1	1	1	1	1	1	1	1	1	2	0	1	1	1	1	1
PF02768.14	1	1	1	1	1	1	1	1	1	1	1	1	1	1	1	1	1	1	1	1	1	1	1	1	1	1	1	1	1	1	1	1
PF13177.5	2	1	2	1	2	2	2	1	1	2	2	2	1	1	1	2	1	2	2	2	2	2	1	2	1	1	1	2	1	2	2	2
PF00476.19	1	1	1	1	1	1	1	1	1	1	1	1	1	1	1	1	1	1	1	1	1	1	1	1	1	1	1	1	1	1	1	1
PF01612.19	3	3	3	2	3	3	3	2	3	3	3	3	3	3	3	3	3	3	3	3	3	3	3	3	3	3	3	3	3	3	3	3
PF00136.20	1	1	1	2	1	1	1	1	1	1	2	2	1	1	0	1	0	1	1	1	0	0	1	2	0	0	0	2	0	1	1	1
PF02481.14	1	1	1	0	1	1	1	1	1	1	1	1	1	1	1	1	1	1	1	1	1	1	1	2	1	1	1	1	1	1	1	1
PF00521.19	2	2	2	2	2	2	2	2	2	2	2	2	2	2	2	2	2	2	2	2	2	2	2	2	2	2	2	2	2	2	2	2
PF14709.6	1	0	1	0	1	1	1	0	0	1	0	1	0	0	0	0	0	0	0	0	0	0	0	1	0	0	0	1	0	1	1	1
PF01712.18	1	1	1	1	1	1	1	1	1	1	1	1	1	1	1	1	1	1	1	1	1	1	1	1	1	1	1	1	1	1	1	1
PF04173.12	4	5	4	5	3	1	1	4	4	2	4	4	4	4	2	1	1	3	3	2	2	2	3	4	1	2	2	3	1	2	2	2
PF07681.11	6	6	6	6	6	5	5	10	11	5	5	6	6	6	3	3	3	8	8	7	3	3	6	7	3	3	3	6	3	4	5	5
PF13564.5	6	2	6	3	6	1	1	4	4	6	6	6	5	5	3	3	1	10	9	8	5	3	5	7	3	2	3	6	3	6	6	6
PF03330.17	1	1	1	1	1	1	1	0	1	1	1	1	1	1	1	1	1	1	1	1	1	1	1	1	1	1	1	1	1	1	1	1
PF01323.19	6	4	6	4	4	4	4	3	5	6	4	4	4	4	3	3	2	5	5	4	3	3	4	5	2	3	2	5	2	6	5	5
PF02683.14	1	1	1	1	1	1	1	1	1	1	1	1	1	1	1	1	1	3	2	2	1	1	1	1	1	1	1	1	1	1	1	1
PF13386.5	1	1	1	1	1	1	1	1	1	1	1	1	1	1	1	1	1	2	1	1	0	1	1	1	1	1	1	1	1	1	1	1
PF00035.25	1	1	1	1	1	1	1	1	1	1	1	1	1	1	1	1	1	1	1	1	1	1	1	1	1	1	1	1	1	1	1	1
PF06210.10	1	0	1	0	1	0	0	0	0	0	0	1	0	0	1	1	0	1	1	1	0	0	0	1	0	0	1	1	0	0	1	1
PF06230.10	1	1	1	1	1	1	1	1	1	1	1	1	1	1	1	1	1	1	1	1	1	1	1	1	1	1	1	1	1	1	1	1
PF06342.11	1	0	1	0	1	1	1	2	2	3	2	0	3	3	1	1	1	1	0	1	1	1	3	0	1	2	0	3	1	3	0	0
PF06500.10	1	0	1	0	1	0	0	0	0	0	0	1	1	1	0	0	0	0	0	0	1	1	1	1	0	1	0	0	0	0	0	0
PF06532.10	1	1	1	1	1	1	1	1	1	1	1	1	1	1	1	1	1	1	1	1	1	1	1	1	1	1	1	1	1	1	1	1
PF06672.10	1	0	1	0	1	1	1	0	1	1	0	1	0	0	0	0	0	1	1	1	0	0	0	1	0	0	0	1	0	1	1	1
PF06707.10	1	0	1	0	1	1	1	0	0	1	0	1	0	0	1	0	1	0	0	0	1	1	0	1	1	0	0	1	1	1	0	0
PF06736.10	1	0	1	0	1	1	1	1	1	0	1	1	1	1	0	0	0	2	2	2	0	0	1	1	0	0	0	1	0	0	2	2
PF06803.11	1	1	1	1	1	1	1	0	1	1	1	1	1	1	1	1	1	1	1	1	1	1	1	1	1	1	1	1	1	1	1	1
PF06865.10	1	1	1	1	1	0	0	1	1	1	1	1	1	1	1	1	1	1	1	1	1	1	1	1	1	1	1	1	1	1	1	1
PF06945.12	1	1	1	1	1	1	1	1	1	1	1	1	1	1	1	1	1	0	0	0	0	0	1	1	0	0	1	1	1	1	1	1
PF06966.11	1	2	1	2	1	1	1	2	2	1	2	1	2	2	0	0	0	1	1	1	0	0	2	1	0	1	0	1	0	1	1	1
PF06993.11	1	1	1	1	1	1	1	2	2	1	1	1	1	1	0	0	1	1	1	1	0	0	1	1	1	0	0	1	0	1	1	1
PF07045.10	1	0	1	0	1	0	0	1	1	1	1	1	1	1	0	0	0	0	0	0	0	0	1	1	0	0	0	1	0	1	1	1
PF07075.10	2	2	2	3	2	2	2	2	2	2	2	2	2	2	2	2	2	2	2	2	2	2	2	2	2	2	2	2	2	2	2	2
PF07103.10	1	1	1	1	1	1	1	1	1	1	1	1	1	1	0	0	0	1	1	1	0	0	1	1	0	1	0	1	0	1	1	1
PF02576.16	1	1	1	1	1	1	1	1	1	1	1	1	1	1	1	1	1	1	1	1	1	1	1	1	1	1	1	1	1	1	1	1
PF07411.11	1	0	1	0	1	0	0	0	0	1	0	1	0	0	0	0	0	1	1	1	0	0	0	0	0	0	0	0	0	1	0	0
PF07588.10	4	9	4	9	5	8	8	9	10	5	11	4	9	9	2	5	3	2	2	2	13	12	9	3	2	10	9	4	3	6	3	3
PF07600.10	2	13	2	19	3	4	4	27	27	3	14	1	17	17	10	26	13	2	2	2	24	26	18	3	4	22	12	3	11	3	3	3
PF07603.10	4	19	4	24	6	8	8	21	25	8	20	9	22	22	6	16	5	1	5	3	18	16	22	4	6	16	6	6	6	7	7	7
PF07606.10	1	1	1	1	1	0	0	1	1	1	1	1	1	1	1	1	1	1	1	1	1	1	1	1	1	1	1	1	1	1	1	1
PF07610.10	3	0	3	0	0	0	0	0	0	0	0	1	0	0	0	0	0	0	0	0	0	0	0	0	0	0	0	1	0	1	1	1
PF07611.10	6	4	6	4	6	5	5	4	4	5	4	4	4	4	4	4	4	4	4	4	4	4	4	5	4	4	4	4	5	5	4	4
PF07614.10	4	5	4	3	4	4	4	4	5	5	5	4	5	5	5	5	5	6	6	6	5	5	5	5	5	5	5	5	5	6	5	5
PF07755.10	1	0	1	0	1	0	0	0	0	0	1	1	1	1	1	1	1	1	1	1	1	0	1	1	0	1	1	1	1	0	1	1
PF07786.11	1	0	1	0	1	1	1	1	1	1	0	1	0	0	1	0	0	0	0	0	0	1	0	1	0	1	0	1	0	0	1	1
PF07914.10	1	0	1	0	1	1	1	0	0	1	0	0	0	0	0	0	0	1	1	1	0	0	0	1	0	0	0	1	0	1	0	0
PF08354.9	1	0	1	0	1	1	1	0	0	1	0	1	1	1	0	0	0	2	2	2	0	0	1	1	0	0	0	1	0	1	1	1
PF08331.9	1	1	1	1	1	1	1	1	1	1	1	1	1	1	1	1	1	1	1	1	1	1	1	1	1	1	1	1	1	1	1	1
PF08338.10	1	1	1	1	1	1	1	1	1	1	1	1	1	1	1	2	1	1	1	1	2	1	1	1	1	1	1	1	1	1	1	1
PF08551.9	1	1	1	1	1	1	1	2	2	1	1	1	1	1	1	2	2	1	1	1	2	1	1	1	2	1	2	1	1	1	1	1
PF08570.9	2	2	2	2	2	2	2	0	0	3	2	2	2	2	1	2	1	3	2	1	2	2	2	3	1	1	1	3	1	3	3	3
PF08643.9	1	0	1	1	1	0	0	2	2	2	1	2	1	2	1	1	0	2	3	2	0	0	2	2	0	0	0	2	1	3	2	2
PF02622.14	1	1	1	1	1	1	1	1	1	1	1	1	1	1	1	1	1	1	1	1	1	1	1	1	1	1	1	1	1	1	1	1
PF08818.10	7	5	7	6	7	2	2	5	5	4	3	6	3	3	1	1	1	5	5	3	2	2	3	4	1	2	1	6	1	5	5	5
PF08878.10	1	0	1	0	0	1	1	0	0	0	0	0	0	0	1	0	0	0	1	0	0	0	0	0	0	0	0	0	0	0	0	0
PF02643.14	1	1	1	1	1	1	1	1	1	1	1	1	1	1	1	1	1	1	1	1	1	1	1	1	1	1	1	1	1	1	1	1
PF09345.9	1	1	1	1	1	1	1	1	1	1	1	1	1	1	1	1	1	1	1	1	1	1	1	1	1	1	1	1	1	1	1	1
PF09351.9	1	0	1	0	1	0	0	1	1	0	1	1	1	1	1	1	0	1	1	1	1	1	1	1	1	1	0	1	1	0	1	1
PF09835.8	2	2	2	2	2	2	2	2	2	2	2	2	2	2	1	2	0	2	2	2	1	1	2	2	1	1	1	2	1	2	2	2
PF09836.8	1	0	1	0	1	1	1	0	0	1	0	1	0	0	0	0	0	1	1	1	0	0	0	1	0	0	0	1	0	1	1	1
PF09837.8	1	1	1	1	1	1	1	1	1	1	1	1	1	1	0	1	0	1	1	1	0	0	1	1	0	0	0	1	0	1	1	1
PF09852.8	1	0	1	1	0	1	1	1	1	2	1	0	1	1	1	1	1	0	1	1	1	1	1	1	1	1	1	0	2	2	1	1
PF01595.19	1	1	1	1	1	1	1	1	1	1	1	1	1	1	1	1	1	1	1	1	1	1	1	1	1	1	1	1	1	1	1	1
PF09899.8	1	0	1	1	1	1	1	1	1	1	1	1	1	1	0	0	0	1	1	1	0	0	1	1	0	0	0	1	0	1	1	1
PF09906.8	2	0	2	0	2	0	0	0	2	1	0	2	0	0	0	0	0	1	1	1	0	0	0	2	0	0	0	2	0	1	1	1
PF09917.8	2	1	2	1	2	2	2	0	1	2	1	2	1	1	1	1	1	2	2	2	1	1	1	2	1	1	1	2	1	2	2	2
PF09925.8	1	1	1	1	1	1	1	1	1	1	1	1	1	1	1	1	1	1	1	1	1	1	1	1	1	1	1	1	1	1	1	1
PF09935.8	1	0	1	0	1	0	0	1	1	0	1	0	1	1	0	0	0	0	0	0	0	0	1	1	0	0	0	1	0	0	0	0
PF10035.8	1	1	1	1	1	1	1	1	1	0	1	1	1	1	1	1	1	1	1	1	1	1	1	1	1	1	1	1	0	0	1	1
PF02698.16	2	2	2	2	2	2	2	1	2	2	2	2	2	2	2	2	2	2	2	2	2	2	2	2	2	2	2	2	2	2	2	2
PF09966.8	1	1	1	1	1	0	0	1	1	1	1	1	1	1	0	0	0	0	0	0	0	0	1	1	0	0	0	1	0	1	1	1
PF09969.8	1	1	1	1	1	1	1	1	1	1	1	1	1	1	1	1	1	1	1	1	1	1	1	1	1	1	1	1	1	1	1	1
PF09986.8	1	1	1	1	1	1	1	1	1	1	1	1	1	1	1	1	1	1	1	1	1	1	1	1	1	1	1	1	1	1	1	1
PF09995.8	2	1	2	1	2	1	1	2	2	2	1	2	1	1	1	1	1	2	2	2	1	1	1	2	1	1	1	2	1	2	2	2
PF02995.16	1	2	1	2	1	1	1	2	2	1	2	1	2	2	2	2	0	1	1	1	2	2	2	1	1	2	2	1	1	1	1	1
PF10101.8	1	1	1	1	1	3	3	1	1	0	1	1	1	1	0	2	2	1	0	0	2	2	1	1	2	2	2	1	2	0	1	1
PF09674.9	1	0	1	0	0	1	1	1	1	1	1	1	1	1	1	1	1	1	1	1	1	1	1	0	1	1	1	1	1	1	0	0
PF10370.8	1	0	1	0	0	0	0	0	0	1	0	0	0	0	0	0	0	0	0	0	0	0	0	0	0	0	0	0	0	1	0	0
PF10387.8	1	0	1	0	2	1	1	0	0	0	0	1	0	1	2	1	0	0	0	2	0	0	0	1	0	0	2	2	0	1	2	2
PF10698.8	1	1	1	1	1	1	1	1	1	1	1	1	1	1	1	1	1	1	1	1	1	1	1	1	1	1	1	1	1	1	1	1
PF03235.13	1	0	1	0	0	0	0	0	0	0	0	0	0	0	1	0	2	0	0	0	0	0	0	0	1	0	0	0	1	0	1	1
PF10905.7	1	0	1	0	1	0	0	0	0	0	0	0	0	0	0	0	0	0	0	0	0	0	0	0	0	0	0	0	0	0	0	0
PF11026.7	2	2	2	2	2	1	1	2	2	2	2	2	2	2	0	1	0	2	2	1	1	0	2	1	0	0	0	2	0	1	2	2
PF10825.7	1	0	1	0	0	0	0	0	0	1	0	1	0	0	0	0	0	1	1	1	1	1	0	1	0	1	0	0	0	1	1	1
PF11074.7	1	1	1	1	1	1	1	1	1	1	1	1	1	1	1	1	1	1	1	1	1	1	1	1	1	1	1	1	2	1	1	1
PF10977.7	1	1	1	1	1	1	1	1	1	1	1	1	1	1	1	1	1	1	1	1	1	1	1	1	1	1	1	1	1	1	1	1
PF10974.7	2	2	2	2	2	1	1	2	2	2	2	2	2	2	1	2	1	3	3	3	2	2	2	2	1	2	1	2	1	2	2	2
PF10994.7	2	2	2	2	2	1	1	0	0	1	0	2	0	0	0	0	0	1	1	1	0	0	0	2	0	0	0	2	0	1	2	2
PF11196.7	1	0	1	0	1	0	0	0	0	1	0	1	0	0	0	0	0	0	0	0	0	0	0	1	0	0	0	1	0	1	1	1
PF11136.7	1	0	1	1	1	0	0	0	1	1	1	1	1	1	1	1	1	1	1	1	1	1	1	1	1	1	1	1	1	1	1	1
PF11127.7	2	2	2	2	1	1	1	2	2	2	1	1	2	2	0	0	0	4	3	4	0	0	2	2	0	1	0	2	0	2	2	2
PF11146.7	1	1	1	1	1	1	1	1	1	1	1	1	1	1	1	1	1	0	0	0	1	1	1	1	1	1	1	1	1	1	1	1
PF11220.7	2	4	2	4	2	1	1	2	2	2	2	2	2	2	2	0	0	4	4	4	2	0	2	2	0	0	0	2	0	2	2	2
PF11288.7	2	1	2	1	2	1	1	1	1	1	1	2	1	1	0	0	0	3	3	3	0	0	1	1	0	0	0	1	0	2	1	1
PF03745.13	1	1	1	1	1	1	1	1	1	1	1	1	1	1	1	1	1	1	1	1	1	1	1	1	1	1	1	1	1	1	1	1
PF11294.7	1	2	1	1	1	1	1	0	1	0	1	1	1	1	1	1	1	0	0	0	1	1	1	1	1	1	1	1	1	0	1	1
PF11483.7	1	0	1	0	1	0	0	0	0	0	1	1	1	1	1	1	1	1	1	1	1	1	1	1	0	1	1	1	1	0	1	1
PF03885.12	1	1	1	1	1	1	1	1	1	1	1	1	1	1	1	1	1	1	1	1	1	1	1	1	1	1	1	1	1	1	1	1
PF11810.7	1	1	1	1	1	2	2	1	1	1	1	1	1	1	1	1	1	1	1	1	1	1	1	1	1	1	1	1	1	1	1	1
PF11818.7	1	0	1	0	1	0	0	0	0	0	0	0	0	0	0	0	0	0	0	0	0	0	0	1	0	0	0	1	0	0	0	0
PF11821.7	1	1	1	1	1	1	1	1	1	1	1	1	1	1	1	1	1	1	1	1	1	1	1	1	1	1	1	1	1	1	1	1
PF11827.7	1	2	1	2	2	2	2	1	2	2	2	1	2	2	2	2	2	1	1	1	2	2	2	1	2	2	2	2	2	2	1	1
PF03994.13	1	2	1	3	1	1	1	3	3	1	3	1	2	2	2	2	3	2	2	2	3	3	2	1	2	3	3	1	2	1	1	1
PF12077.7	1	0	1	0	1	1	1	0	0	0	0	1	0	0	0	0	0	0	0	0	0	0	0	1	0	0	0	1	0	0	1	1
PF12345.7	1	1	1	1	1	1	1	1	1	1	1	1	1	1	0	1	0	1	1	1	0	0	1	1	0	0	0	1	0	1	1	1
PF04025.11	1	1	1	1	1	1	1	1	1	1	1	1	1	1	1	1	1	1	1	1	1	1	1	1	1	1	1	1	1	1	1	1
PF04028.12	2	1	2	1	2	1	1	1	1	2	1	2	1	1	1	1	1	2	2	2	1	1	1	2	1	1	1	2	1	2	2	2
PF10300.8	1	0	1	0	1	0	0	0	0	1	0	1	0	0	0	0	1	0	0	0	0	0	0	1	0	0	0	1	0	1	1	1
PF12823.6	1	0	1	0	0	0	0	0	0	1	0	1	0	0	0	0	0	0	0	0	0	0	0	0	0	0	0	1	0	1	0	0
PF04134.11	2	2	2	2	2	2	2	2	2	2	2	2	2	2	2	2	2	2	2	2	2	2	2	2	2	2	2	2	2	2	2	2
PF13160.5	1	1	1	2	1	0	0	1	1	1	1	1	1	1	1	1	1	1	1	1	0	0	1	1	1	0	1	1	1	1	1	1
PF13200.5	1	1	1	1	1	1	1	1	1	1	1	1	1	1	1	1	1	1	1	1	1	1	1	1	1	1	1	1	1	1	1	1
PF13271.5	1	0	1	0	0	0	0	0	0	0	0	0	0	0	0	0	0	0	0	0	0	0	0	0	0	0	0	0	1	0	0	0
PF13274.5	1	1	1	2	2	1	1	1	1	2	1	1	1	2	2	1	1	1	1	1	1	1	1	1	2	1	1	1	2	3	1	1
PF13387.5	1	1	1	1	1	1	1	1	1	1	1	1	1	1	1	1	1	1	1	1	1	0	1	1	1	0	0	1	1	1	1	1
PF13464.5	1	1	1	1	1	1	1	1	1	1	1	1	1	1	1	1	1	1	1	1	1	1	1	1	1	1	1	1	1	1	1	1
PF13493.5	1	1	1	0	1	1	1	1	1	1	1	1	1	1	1	1	0	1	1	1	1	1	1	1	1	1	1	1	1	1	1	1
PF13590.5	1	0	1	0	0	0	0	0	0	0	0	0	0	0	0	0	0	1	1	1	0	0	0	0	0	0	0	1	0	1	0	0
PF13598.5	2	2	2	2	2	3	3	3	3	2	2	2	2	2	3	2	2	2	2	2	2	2	2	2	2	2	2	2	2	2	2	2
PF13600.5	2	2	2	2	2	3	3	3	3	2	2	1	2	2	2	2	2	2	2	2	2	2	2	2	2	2	2	2	2	2	1	1
PF13785.5	2	2	2	2	2	2	2	2	2	2	2	2	2	2	2	2	2	2	2	2	2	2	2	2	2	2	2	2	2	2	2	2
PF04235.11	1	0	1	0	1	0	0	0	0	1	0	1	0	0	0	0	0	1	1	1	0	0	0	1	0	0	0	1	0	1	1	1
PF13788.5	1	1	1	1	0	0	0	1	1	1	1	0	1	1	0	0	0	0	0	0	0	0	1	0	0	0	0	1	0	1	1	1
PF04241.14	1	1	1	1	1	1	1	1	1	1	1	1	1	1	1	1	1	1	1	1	1	1	1	1	1	1	1	1	1	1	1	1
PF14027.5	1	0	1	0	2	0	0	0	0	1	0	1	0	0	0	0	0	0	0	0	0	0	0	2	0	0	0	3	0	0	2	2
PF14063.5	1	1	1	1	1	1	1	1	1	1	1	1	1	1	1	1	1	1	1	1	1	1	1	1	1	1	1	1	1	1	1	1
PF14091.5	1	0	1	0	1	0	0	0	0	1	1	0	1	1	0	1	0	0	0	0	0	0	1	0	0	0	0	1	0	1	0	0
PF14106.5	1	1	1	1	1	1	1	1	1	1	1	1	1	1	1	1	1	1	1	1	1	1	1	1	1	1	1	1	1	1	2	2
PF14108.5	1	1	1	1	1	1	1	1	1	1	1	1	1	1	0	0	0	1	1	1	0	0	1	1	0	0	0	1	0	1	1	1
PF04255.13	2	1	2	1	3	2	2	0	1	4	2	2	1	2	0	2	0	1	2	2	1	1	1	1	1	1	1	1	1	2	1	1
PF14238.5	2	0	2	0	2	1	1	1	1	2	1	2	1	1	2	1	1	1	1	1	2	2	1	2	1	1	1	2	1	2	1	1
PF14248.5	2	1	2	1	2	0	0	1	1	0	2	2	2	2	1	0	0	1	1	0	0	0	2	1	0	0	0	2	0	0	0	0
PF14257.5	2	3	2	3	2	4	4	2	2	2	4	2	4	4	1	2	1	0	0	0	2	1	4	2	1	0	0	2	1	2	2	2
PF14340.5	1	1	1	1	1	1	1	2	2	1	1	1	1	1	1	1	1	1	1	1	1	1	1	1	1	1	1	1	1	1	1	1
PF14346.5	1	1	1	0	1	1	1	1	1	1	1	1	1	1	1	1	1	1	1	1	1	1	1	1	1	1	1	1	1	1	1	1
PF14358.5	1	0	1	0	1	0	0	0	0	0	0	1	0	0	0	0	0	0	0	0	0	0	0	0	0	0	0	0	0	0	0	0
PF14385.5	1	1	1	1	1	1	1	1	1	1	1	1	1	1	1	1	1	1	1	1	1	1	1	1	1	1	1	1	1	1	1	1
PF14539.5	3	2	3	1	3	1	1	3	3	3	3	4	3	3	2	3	2	1	1	1	2	2	3	4	2	2	2	4	2	4	4	4
PF04286.11	2	2	2	1	2	2	2	2	3	1	2	2	2	3	1	1	1	1	2	1	1	1	2	2	1	1	1	2	1	2	2	2
PF14956.5	1	1	1	1	1	1	1	1	1	1	0	1	0	0	1	1	1	0	0	0	0	0	0	1	1	1	1	1	1	1	1	1
PF04304.12	1	0	1	1	1	0	0	1	1	1	1	1	1	1	1	1	1	1	1	1	1	1	1	1	1	1	1	1	1	1	1	1
PF04305.13	1	1	1	1	1	1	1	1	1	1	1	1	1	1	1	1	1	1	1	1	1	1	1	1	1	1	1	1	1	1	1	1
PF16130.4	2	2	2	2	2	2	2	2	2	2	2	2	2	2	1	2	1	2	2	2	2	2	2	2	1	2	1	2	1	2	2	2
PF04341.11	1	1	1	1	1	0	0	1	1	1	1	1	1	1	0	0	0	1	1	1	0	0	1	1	0	0	0	1	0	1	1	1
PF16401.4	1	1	1	0	1	1	1	1	1	1	1	1	1	1	1	1	1	0	0	1	1	1	1	1	1	1	1	1	0	1	1	1
PF04461.12	1	1	1	1	1	1	1	1	1	1	1	1	1	1	1	1	1	1	1	1	1	1	1	1	1	1	1	1	1	1	1	1
PF17263.1	1	1	1	1	1	1	1	1	1	1	1	1	1	1	1	0	1	1	1	1	1	1	1	1	1	1	1	1	1	1	1	1
PF01882.17	1	1	1	1	1	1	1	1	1	1	1	1	1	2	1	0	1	1	1	1	1	1	1	1	1	1	1	1	1	1	1	1
PF05057.13	5	2	5	2	6	6	6	2	2	6	3	6	3	3	2	4	3	5	4	4	3	3	3	4	3	4	2	5	2	5	5	5
PF05114.12	1	0	1	0	1	1	1	0	0	1	0	1	0	0	0	0	0	1	1	1	0	0	0	1	0	0	0	1	0	1	1	1
PF05258.11	1	1	1	1	1	1	1	1	1	1	1	1	1	1	1	1	1	1	1	1	1	1	1	1	1	1	1	1	1	1	1	1
PF05684.11	1	1	1	1	1	0	0	1	1	1	1	1	1	1	0	0	0	0	0	0	0	0	1	1	0	0	0	1	0	1	1	1
PF05787.12	2	1	2	1	1	2	2	1	1	1	1	1	1	1	1	0	0	0	0	0	1	1	1	1	1	1	0	1	1	1	1	1
PF01935.16	1	0	1	0	1	1	1	1	1	1	1	1	1	1	2	1	1	1	1	1	1	1	1	1	1	1	1	1	2	1	1	1
PF05957.12	1	1	1	1	1	1	1	1	1	1	1	1	1	1	1	1	1	1	1	1	1	1	1	1	1	1	1	1	1	1	1	1
PF05960.10	1	1	1	1	1	1	1	0	1	1	1	1	1	1	1	1	1	1	1	1	1	1	1	1	1	1	1	1	1	1	1	1
PF05987.12	3	3	3	2	3	3	3	3	3	3	3	3	3	3	0	0	0	3	3	3	0	0	3	3	0	0	0	0	0	3	3	3
PF05990.11	2	1	2	1	2	2	2	1	1	2	1	2	1	1	0	1	0	2	2	2	1	1	1	2	0	0	0	2	0	2	2	2
PF06127.10	2	2	2	3	2	2	2	3	3	2	3	2	3	3	2	3	2	3	3	3	2	2	3	2	2	2	2	2	2	2	2	2
PF06155.11	1	1	1	1	1	1	1	1	1	1	1	1	1	1	1	1	1	1	1	1	1	1	1	1	1	1	1	1	1	1	1	1
PF01207.16	3	3	3	3	3	2	2	3	3	3	3	3	3	3	3	2	3	3	3	3	3	3	3	3	3	2	4	3	4	3	3	3
PF00692.18	1	0	1	0	1	1	1	1	1	1	1	1	1	1	1	1	1	1	1	1	1	1	1	1	1	1	1	1	1	1	1	1
PF13288.5	1	0	1	1	1	1	1	1	1	1	1	1	1	1	1	1	1	1	1	1	1	1	1	1	1	1	1	1	1	1	1	1
PF08436.11	1	0	1	1	1	1	1	1	1	1	1	1	1	1	1	1	1	1	1	1	1	1	1	1	1	1	1	1	1	1	1	1
PF02670.15	2	1	2	2	2	2	2	2	2	2	1	2	1	1	1	2	1	2	2	2	1	1	1	2	1	1	1	2	1	2	2	2
PF13292.5	2	2	2	3	2	3	3	3	3	2	3	2	3	3	4	4	3	2	3	2	4	4	3	2	3	4	3	2	3	2	2	2
PF00122.19	5	2	5	3	4	6	6	5	5	6	4	5	4	4	2	1	2	7	6	4	4	2	4	7	3	4	2	6	2	7	6	6
PF00676.19	2	1	2	2	2	2	2	2	2	2	2	2	3	3	3	3	2	3	3	4	3	3	3	2	2	3	2	2	2	2	2	2
PF02817.16	2	2	2	2	2	2	2	2	2	2	2	2	2	2	2	2	2	2	2	2	2	2	2	2	2	2	2	2	2	2	2	2
PF00563.19	7	8	7	9	7	6	7	10	10	7	11	8	11	11	9	9	6	7	7	7	8	9	11	7	8	9	8	7	9	7	7	7
PF00892.19	10	9	10	13	10	10	10	12	12	9	11	10	11	11	5	6	6	8	8	8	6	6	11	8	6	6	6	10	6	9	9	9
PF00378.19	9	6	9	7	9	10	10	6	7	9	8	9	8	8	7	8	9	11	11	10	7	7	8	8	7	7	7	10	9	10	9	9
PF16113.4	9	6	9	6	9	10	10	6	7	9	8	9	8	8	7	8	8	11	11	10	7	7	8	8	7	7	7	10	8	10	9	9
PF02958.19	1	1	1	1	1	1	1	1	1	1	1	1	1	1	1	1	1	1	1	1	1	1	1	1	1	1	1	1	1	1	1	1
PF07669.10	1	1	1	1	1	1	1	1	1	1	1	1	1	1	3	2	1	2	1	1	1	1	1	1	1	2	1	1	1	1	1	1
PF00679.23	4	3	4	3	4	4	4	4	4	4	4	4	4	4	4	4	4	4	4	4	4	4	4	4	4	4	4	4	4	4	4	4
PF14492.5	2	2	2	2	2	2	2	2	2	2	2	2	2	2	2	2	2	2	2	2	2	2	2	2	2	2	2	2	2	2	2	2
PF03764.17	1	1	1	1	1	1	1	1	1	1	1	1	1	1	1	1	1	1	1	1	1	1	1	1	1	1	1	1	1	1	1	1
PF01132.19	1	1	1	1	1	1	1	1	1	1	1	1	1	1	1	1	1	1	1	1	1	1	1	1	1	1	1	1	1	1	1	1
PF08207.11	1	1	1	1	1	1	1	1	1	1	1	1	1	1	1	1	1	1	1	1	1	1	1	1	1	1	1	1	1	1	1	1
PF00889.18	1	1	1	1	1	1	1	1	1	1	1	1	1	1	1	1	1	1	1	1	1	1	1	1	1	1	1	1	1	1	1	1
PF01176.18	1	1	1	1	1	1	1	1	1	1	1	1	1	1	1	1	1	1	1	1	1	1	1	1	1	1	1	1	1	1	1	1
PF09285.10	1	1	1	1	1	1	1	1	1	1	1	1	1	1	1	1	1	1	1	1	1	1	1	1	1	1	1	1	1	1	1	1
PF00113.21	1	1	1	1	1	1	1	1	1	1	1	1	1	1	1	1	1	1	1	1	1	1	1	1	1	1	1	1	1	1	1	1
PF03952.15	1	1	1	1	1	1	1	1	1	1	1	1	1	1	1	1	1	1	1	1	1	1	1	1	1	1	1	1	1	1	1	1
PF01370.20	21	13	21	18	21	25	25	24	32	14	31	21	31	31	31	29	23	21	23	24	26	24	32	18	21	27	20	20	26	18	20	20
PF00275.19	2	2	2	2	2	2	2	1	2	2	2	2	2	2	2	2	2	2	2	2	2	2	2	2	2	2	2	2	3	2	2	2
PF11838.7	1	1	1	1	1	1	1	1	1	1	1	1	1	1	1	1	1	1	1	1	1	1	1	1	1	1	1	1	1	1	1	1
PF16203.4	1	1	1	1	1	1	1	1	1	1	1	1	1	2	1	1	1	1	1	1	1	1	1	1	1	1	1	1	1	1	1	1
PF00756.19	2	3	2	3	2	2	2	1	1	1	2	2	3	3	1	1	1	1	1	1	1	1	3	1	1	1	1	1	1	1	1	1
PF01012.20	2	2	2	2	2	2	2	2	2	2	2	2	2	2	2	2	2	2	2	2	2	2	2	2	2	2	2	2	2	2	2	2
PF00766.18	1	1	1	1	1	1	1	1	1	1	1	1	1	1	1	1	1	1	1	1	1	1	1	1	1	1	1	1	1	1	1	1
PF06751.10	1	1	1	1	1	1	1	1	1	1	1	1	1	1	0	0	0	1	1	1	0	0	1	1	0	0	0	1	0	1	1	1
PF05985.10	1	1	1	1	1	1	1	1	1	1	1	1	1	1	0	0	0	1	1	1	0	0	1	1	0	0	0	1	0	1	1	1
PF01878.17	2	1	2	1	2	2	2	1	1	2	1	2	1	1	1	1	1	2	2	2	1	1	1	2	1	1	1	2	1	2	2	2
PF02472.15	5	5	5	5	5	5	5	5	5	5	5	5	5	5	5	5	4	3	3	3	5	5	5	5	5	5	5	5	5	5	5	5
PF02601.14	1	1	1	1	1	1	1	1	1	1	1	1	1	1	1	1	1	1	1	1	1	1	1	1	1	1	1	1	1	1	1	1
PF02609.15	1	1	1	1	1	1	1	1	1	1	1	1	1	1	1	1	1	1	1	1	1	1	1	1	1	1	1	1	1	1	1	1
PF04257.13	1	0	1	2	1	1	1	1	1	1	3	1	3	3	3	2	3	1	1	1	1	2	3	1	3	1	3	1	3	1	1	1
PF03372.22	2	2	2	3	3	4	4	4	4	3	4	2	4	5	4	6	4	3	3	3	6	5	4	3	5	5	6	3	4	2	2	2
PF03807.16	7	7	7	8	6	7	7	6	6	6	6	6	8	8	4	7	6	6	7	7	7	5	7	6	5	6	6	7	7	6	6	6
PF00754.24	1	2	2	2	3	2	2	2	2	3	2	2	2	2	2	2	2	2	2	2	2	2	2	2	2	2	2	2	2	2	2	2
PF01557.17	2	1	2	1	2	1	1	1	1	3	2	1	2	2	1	1	0	3	3	0	1	1	1	1	1	1	1	1	1	2	2	2
PF02913.18	2	2	2	2	2	2	2	2	2	2	2	2	2	2	2	2	2	2	2	2	2	2	2	2	2	2	2	2	2	2	2	2
PF00890.23	13	10	13	11	14	14	14	12	12	13	11	12	11	11	9	9	8	14	13	14	9	9	11	13	9	9	8	12	9	15	12	12
PF01494.18	7	3	7	3	8	11	11	5	5	5	6	5	4	5	0	1	0	5	5	5	1	1	4	4	0	0	1	5	0	4	7	7
PF01565.22	4	4	4	4	5	4	4	4	4	5	5	4	5	5	4	5	5	4	4	4	4	5	5	4	4	5	4	5	4	5	4	4
PF00970.23	1	0	1	0	1	0	0	0	0	0	2	1	1	1	1	1	1	1	1	1	1	1	1	1	0	1	0	1	1	0	1	1
PF12831.6	3	1	3	1	2	4	4	3	3	4	3	3	3	3	2	2	2	2	2	2	2	2	3	3	2	3	2	3	2	4	2	2
PF06574.11	1	1	1	1	1	1	1	1	1	1	1	1	1	1	1	1	1	1	1	1	1	1	1	1	1	1	1	1	1	1	1	1
PF03961.12	3	3	3	3	3	3	3	3	3	3	3	3	3	3	4	3	3	3	3	3	3	3	3	3	3	3	3	3	3	3	3	3
PF01149.23	1	1	1	1	1	1	1	1	1	1	1	1	1	1	0	1	0	1	1	1	0	0	1	1	0	0	0	1	0	1	1	1
PF00487.23	9	6	9	6	8	6	6	9	9	7	8	8	7	7	2	3	3	9	9	9	3	3	7	7	3	3	2	9	2	7	7	7
PF04116.12	9	8	11	7	9	9	9	7	7	8	7	8	6	6	4	4	3	9	9	8	3	3	6	9	3	2	3	9	3	8	9	9
PF02504.14	1	1	1	1	1	1	1	1	1	1	1	1	1	1	1	1	1	1	1	1	1	1	1	1	1	1	1	1	1	1	1	1
PF00316.19	1	1	1	1	1	1	1	1	1	1	1	1	1	1	1	1	1	1	1	1	1	1	1	1	1	1	1	1	1	1	1	1
PF03147.13	1	1	1	1	1	1	1	1	1	1	1	1	1	1	1	1	1	1	1	1	1	1	1	1	1	1	1	1	1	1	1	1
PF00465.18	1	0	1	1	1	1	1	1	1	1	1	1	1	1	2	2	2	1	1	1	2	1	1	1	2	1	1	1	1	1	1	1
PF01032.17	1	0	1	0	1	1	1	0	0	1	0	1	0	0	0	0	0	0	0	1	0	0	0	1	0	0	0	1	0	1	1	1
PF04773.12	14	11	14	13	14	11	11	11	14	13	14	14	14	14	11	12	11	13	13	13	13	13	14	14	11	14	12	14	11	13	13	13
PF04339.11	1	1	1	1	1	1	1	1	1	1	1	1	1	1	1	2	1	1	1	1	1	1	1	1	1	1	1	1	1	1	1	1
PF04023.13	1	1	1	1	1	1	1	1	1	1	1	1	1	1	1	1	1	1	1	1	1	1	1	1	1	1	1	1	1	1	1	1
PF07664.11	1	1	1	0	1	1	1	1	1	1	1	1	1	1	1	1	1	1	1	1	1	1	1	1	1	1	1	1	1	1	1	1
PF02421.17	7	5	7	8	7	8	8	6	8	7	9	7	9	9	8	9	8	8	8	8	8	8	9	8	9	8	8	7	8	7	7	7
PF00111.26	2	4	2	4	2	3	3	3	4	2	4	2	3	3	3	3	2	2	2	2	3	3	3	3	2	3	3	3	3	2	2	2
PF13085.5	1	1	1	1	1	1	1	1	1	1	1	1	1	1	1	1	1	1	1	1	1	1	1	1	1	1	1	1	1	1	1	1
PF13510.5	1	1	1	1	1	1	1	0	1	1	1	1	1	1	1	1	1	1	1	1	1	1	1	1	1	1	1	1	1	1	1	1
PF04324.14	3	1	3	1	4	4	4	1	5	4	4	4	1	1	1	0	1	5	4	5	1	1	1	4	1	1	1	4	1	4	4	4
PF00037.26	3	3	3	4	3	5	5	3	5	4	4	3	5	6	5	5	5	5	4	6	5	4	5	3	5	4	5	3	4	4	3	3
PF13237.5	3	4	3	4	3	5	5	3	4	4	4	3	4	5	4	4	4	5	4	6	4	4	4	3	4	4	4	3	4	4	3	3
PF13247.5	1	1	1	1	1	1	1	1	1	1	0	1	0	1	1	1	0	1	1	1	1	1	0	1	0	1	1	1	1	1	1	1
PF13353.5	2	1	2	3	2	1	1	2	3	5	3	2	2	2	3	3	2	1	1	1	1	2	2	2	1	1	2	2	1	5	2	2
PF13370.5	3	2	3	3	3	3	3	3	3	3	3	3	3	3	3	3	3	3	3	3	3	3	3	3	3	2	3	3	3	3	3	3
PF13394.5	5	2	5	4	5	6	6	5	6	5	5	4	5	6	5	6	5	5	3	3	6	5	6	5	4	5	5	5	4	5	5	5
PF13459.5	2	1	2	2	2	2	2	2	2	2	2	2	2	2	2	2	2	2	2	2	2	2	2	2	2	2	2	2	2	2	2	2
PF13484.5	1	1	1	1	1	1	1	1	1	1	1	1	1	1	1	1	1	1	1	1	1	1	1	1	1	1	1	1	0	1	1	1
PF13534.5	2	2	2	2	1	3	3	1	2	2	1	2	1	1	2	2	2	1	1	1	1	1	1	2	2	2	2	1	2	2	1	1
PF13746.5	1	1	1	1	1	1	1	1	1	1	1	1	1	1	1	0	1	1	1	1	0	0	1	1	1	1	1	1	1	1	1	1
PF06902.10	1	0	1	0	1	0	0	1	1	2	1	1	1	1	0	0	0	2	2	1	0	0	1	1	0	0	0	1	0	2	1	1
PF12800.6	2	1	2	2	1	3	3	0	2	2	2	0	2	3	2	2	2	4	4	4	2	2	2	2	2	2	2	0	0	2	2	2
PF12801.6	3	2	3	3	3	3	3	3	3	3	3	3	3	3	2	2	1	3	3	3	0	0	3	3	1	1	1	3	1	3	3	3
PF12837.6	1	0	1	0	1	2	2	0	0	1	0	1	0	1	0	0	0	0	0	1	0	0	0	1	0	0	0	1	0	1	1	1
PF12838.6	6	4	6	5	6	7	7	3	5	7	5	6	5	5	6	5	6	7	6	8	5	5	5	7	6	5	5	7	5	7	7	7
PF13183.5	2	2	2	2	2	2	2	2	2	2	2	2	2	2	2	2	2	2	2	2	2	2	2	2	2	2	2	2	2	2	2	2
PF13187.5	2	3	2	2	3	5	5	2	3	4	3	3	2	2	3	4	3	4	4	5	2	2	2	3	2	2	3	3	3	4	3	3
PF00142.17	4	1	4	3	4	3	3	3	3	4	3	4	3	3	3	3	3	3	4	4	3	3	3	4	4	3	3	4	3	4	4	4
PF00210.23	2	2	2	2	2	2	2	2	2	2	2	2	2	2	2	2	2	2	2	2	2	2	2	2	2	2	2	2	2	2	2	2
PF00762.18	1	1	1	1	1	1	1	1	1	1	1	1	1	2	1	1	1	1	1	1	2	1	1	1	1	1	1	1	1	1	1	1
PF01883.18	2	2	2	2	2	1	1	2	2	2	2	2	2	3	2	2	2	2	1	1	2	2	2	2	2	3	2	2	2	2	2	2
PF01839.22	7	20	7	16	5	0	0	24	30	6	25	6	27	27	10	21	8	10	10	7	13	14	27	6	8	16	9	6	8	6	5	5
PF14312.5	7	11	7	10	0	11	11	29	29	0	17	0	23	23	0	0	0	5	6	6	0	0	23	7	0	0	0	0	0	0	6	6
PF03781.15	2	2	2	2	2	2	2	1	2	2	2	2	2	2	2	2	2	3	3	2	3	4	2	2	2	2	2	2	2	2	2	2
PF02782.15	3	2	3	2	3	3	3	2	2	3	2	3	2	3	2	2	2	4	4	4	2	2	2	3	2	2	2	3	2	3	3	3
PF00370.20	3	2	3	2	3	3	3	2	2	3	2	3	2	3	2	2	2	4	4	4	2	2	2	3	2	2	2	3	2	3	3	3
PF00498.25	1	1	1	1	1	1	1	1	1	1	1	1	1	1	1	1	1	1	1	1	1	1	1	1	1	1	1	1	1	1	1	1
PF00771.19	1	1	1	1	1	1	1	1	1	1	1	1	1	1	1	1	1	1	1	1	1	1	1	1	1	1	1	1	1	1	1	1
PF02661.17	3	0	1	0	0	1	1	1	2	5	1	1	1	1	3	2	1	0	0	1	1	0	1	0	0	1	1	2	2	4	1	1
PF13784.5	1	0	1	0	0	0	0	0	0	1	0	0	0	0	1	0	0	0	0	0	0	0	0	0	0	0	0	1	1	1	0	0
PF14853.5	1	1	1	0	1	1	1	0	0	1	0	1	0	0	0	0	0	1	1	1	0	0	0	1	0	0	0	1	0	1	1	1
PF11614.7	1	1	1	1	1	1	1	1	1	1	1	1	1	1	1	0	1	1	1	1	0	0	1	1	1	1	1	1	1	1	1	1
PF05751.10	1	1	1	1	1	1	1	1	1	1	1	1	1	1	1	0	1	1	1	1	0	0	1	1	1	1	1	1	1	1	1	1
PF02433.14	1	1	1	1	1	1	1	1	1	1	1	1	1	1	1	0	1	1	1	1	0	0	1	1	1	1	1	1	1	1	1	1
PF14715.5	1	1	1	1	1	1	1	1	1	1	1	1	1	1	1	0	1	1	1	1	0	0	1	1	1	1	1	1	1	1	1	1
PF05545.10	1	0	1	0	1	0	0	0	0	0	0	1	0	0	0	0	0	0	0	0	0	0	0	1	0	0	0	0	0	0	1	1
PF03597.14	1	1	1	1	1	1	1	1	1	1	1	1	1	1	1	0	1	1	1	1	0	0	1	1	1	1	1	1	1	1	1	1
PF00254.27	3	3	3	3	2	3	3	2	2	3	3	3	3	3	3	3	3	2	2	2	3	3	3	2	3	3	3	3	3	3	3	3
PF04620.11	3	3	3	3	3	3	3	3	3	3	4	3	4	4	4	4	4	3	3	3	4	3	4	3	4	4	4	3	4	3	3	3
PF07559.13	1	1	1	1	1	1	1	1	1	1	1	1	1	1	1	1	1	1	1	1	1	1	1	1	1	1	1	1	1	1	1	1
PF00700.20	5	5	5	5	5	5	5	5	5	5	5	5	5	5	5	5	5	4	4	4	5	5	5	5	5	5	5	5	5	5	5	5
PF07196.12	2	2	2	2	1	2	2	2	2	2	2	2	2	2	2	2	2	2	2	2	2	2	2	2	2	2	2	2	2	2	2	2
PF00669.19	5	5	5	5	5	5	5	5	5	5	5	5	5	5	5	5	6	5	5	5	5	5	5	5	5	5	5	5	5	5	5	5
PF01613.17	1	0	1	1	1	1	1	1	1	1	1	1	1	1	1	1	1	1	1	1	1	1	1	1	1	1	1	1	1	1	1	1
PF02525.16	2	1	2	1	2	2	2	2	2	3	2	2	2	2	1	2	0	1	1	1	2	1	2	2	1	1	1	2	1	3	2	2
PF01687.16	1	1	1	1	1	1	1	1	1	1	1	1	1	1	1	1	1	1	1	1	1	1	1	1	1	1	1	1	1	1	1	1
PF02441.18	2	2	2	2	2	2	2	2	2	2	2	2	2	2	2	2	2	2	2	2	2	2	2	2	2	2	2	2	2	2	2	2
PF06289.10	1	1	1	1	1	1	1	1	1	1	1	1	1	1	1	1	1	1	1	1	1	1	1	1	1	1	1	1	1	1	1	1
PF03963.13	1	1	1	1	1	1	1	1	1	1	1	1	1	1	1	1	1	1	1	1	1	1	1	1	1	1	1	1	1	1	1	1
PF02107.15	1	0	1	1	1	1	1	1	1	1	1	1	1	1	1	1	1	1	1	1	1	1	1	1	1	1	1	1	1	1	1	1
PF02119.15	1	1	1	1	1	1	1	1	1	1	1	1	1	1	1	1	1	1	1	1	1	1	1	1	1	1	1	1	1	1	1	1
PF04316.12	1	0	1	1	1	1	1	1	1	1	1	1	1	1	1	1	1	1	1	1	1	1	1	1	1	1	1	1	1	1	1	1
PF05130.11	1	1	1	1	1	1	1	1	1	1	1	1	1	1	1	1	1	1	1	1	1	1	1	1	1	1	1	1	1	1	1	1
PF06429.12	5	5	5	5	5	5	5	5	5	5	5	5	5	5	5	5	5	5	5	5	5	6	5	5	5	5	5	5	5	5	5	5
PF00460.19	5	4	5	4	5	4	4	4	4	5	4	5	4	4	3	4	4	5	5	5	4	4	4	5	4	4	4	5	4	5	5	5
PF02120.15	1	0	1	1	1	1	1	1	1	1	1	1	1	1	1	1	1	1	1	1	1	1	1	1	1	1	1	1	1	1	1	1
PF07195.11	1	2	1	1	1	1	1	1	1	1	1	1	1	1	1	1	1	1	1	1	1	1	1	1	1	1	1	1	1	1	1	1
PF02465.17	1	0	1	1	1	1	1	1	1	1	1	1	0	0	1	1	1	1	1	1	1	1	1	1	1	1	1	1	1	1	1	1
PF02049.17	1	1	1	1	1	1	1	1	1	1	1	1	1	1	1	1	1	1	1	1	1	1	1	1	1	1	1	1	1	1	1	1
PF01706.15	3	3	3	3	3	4	4	2	3	3	3	3	3	3	3	3	3	3	3	3	3	3	3	3	3	3	3	3	3	3	3	3
PF14841.5	4	2	3	2	3	4	4	3	4	3	4	4	4	4	4	4	4	4	4	4	4	4	5	4	4	4	4	4	4	3	4	4
PF14842.5	4	2	4	2	4	4	4	2	4	4	4	4	4	4	5	4	4	4	4	4	4	4	4	4	5	5	4	4	4	4	4	4
PF02108.15	1	1	1	1	1	1	1	1	1	1	1	1	1	1	1	1	1	1	1	1	1	1	1	1	1	1	1	1	1	1	1	1
PF02050.15	1	0	1	1	0	1	1	1	1	1	1	1	1	1	1	1	1	1	1	1	1	1	1	0	1	1	1	0	1	1	0	0
PF03748.13	2	0	2	1	2	1	1	1	1	1	1	1	1	1	1	1	1	1	1	1	2	2	1	1	1	1	1	2	2	1	1	1
PF02154.14	1	1	1	1	1	1	1	1	1	1	1	1	1	1	1	1	1	1	1	1	1	1	1	1	1	1	1	1	1	1	1	1
PF01052.19	3	2	3	3	3	3	3	3	3	3	3	3	3	3	3	3	3	3	3	3	3	3	3	3	3	3	3	3	3	3	3	3
PF04347.12	1	1	1	1	1	1	1	1	1	1	1	1	1	1	1	1	1	1	1	1	1	1	1	1	1	1	1	1	1	1	1	1
PF00813.19	1	1	1	1	1	1	1	1	1	1	1	1	1	1	1	1	1	1	1	1	1	1	1	1	1	1	1	1	1	1	1	1
PF02561.13	1	1	1	1	1	1	1	1	1	1	1	1	1	1	1	1	1	1	1	1	1	1	1	1	1	1	1	1	1	1	1	1
PF02623.14	1	1	1	1	1	1	1	1	1	1	1	1	1	1	1	1	1	1	1	1	1	1	1	1	1	1	1	1	1	1	1	1
PF04299.11	1	0	1	0	1	1	1	1	1	0	1	0	1	1	0	0	0	0	0	0	0	0	1	1	0	0	0	1	0	0	0	0
PF01070.17	2	2	2	3	3	3	3	4	4	3	4	2	4	4	3	3	3	4	4	4	3	3	4	3	3	3	3	4	3	3	3	3
PF03358.14	3	2	3	2	3	3	3	2	2	3	2	3	2	2	1	3	1	3	2	2	2	1	2	3	1	1	1	3	1	3	3	3
PF00743.18	5	3	5	3	5	3	3	3	3	5	3	4	3	3	1	0	0	4	4	4	2	2	3	4	1	1	0	5	0	5	5	5
PF13287.5	1	1	1	2	1	0	0	3	4	1	1	2	1	1	0	0	0	0	2	1	1	1	1	0	0	2	0	0	0	1	2	2
PF02911.17	1	1	1	1	1	1	1	1	1	1	1	1	1	1	1	1	1	1	1	1	1	1	1	1	1	1	1	1	1	1	1	1
PF00551.18	3	3	3	3	3	3	3	2	2	3	2	3	2	3	2	2	2	2	2	3	3	2	2	3	2	2	3	3	3	3	3	3
PF08445.9	1	3	1	3	2	3	3	4	4	2	3	2	3	3	1	2	1	1	1	2	2	2	3	1	2	1	2	2	2	2	1	1
PF03881.13	1	1	1	1	1	1	1	1	1	1	1	1	1	1	1	1	1	1	1	1	1	1	1	1	1	1	1	1	1	1	1	1
PF03959.12	2	1	2	1	2	1	1	1	1	1	4	2	3	3	2	1	2	1	1	1	1	1	3	2	0	2	0	3	1	1	3	3
PF01268.18	1	0	1	0	1	1	1	0	0	1	0	1	0	0	0	0	0	1	2	1	0	0	0	1	0	0	0	1	0	1	1	1
PF14450.5	3	3	3	3	3	4	4	4	4	4	4	3	4	4	3	4	3	4	4	4	4	4	4	3	3	4	3	3	3	4	3	3
PF01728.18	1	1	1	1	1	1	1	1	1	1	1	1	1	1	1	1	1	1	1	1	1	1	1	1	1	2	1	1	1	1	1	1
PF13491.5	1	0	1	0	1	1	1	1	1	1	1	1	1	1	1	1	1	1	1	1	1	1	1	1	1	1	1	1	1	1	1	1
PF09397.9	1	1	1	1	1	1	1	1	1	1	1	1	1	1	1	1	1	1	1	1	1	1	1	1	1	1	1	1	1	1	1	1
PF01580.17	1	0	1	0	1	1	1	1	1	2	1	1	2	2	1	1	2	2	2	2	1	1	2	1	1	1	1	1	1	2	1	1
PF01098.18	3	3	3	3	3	3	3	3	3	3	3	3	3	3	3	3	3	3	3	3	3	3	3	3	3	3	3	3	3	3	3	3
PF02687.20	5	4	5	7	5	9	9	8	8	8	8	4	9	9	5	5	5	7	7	5	5	5	9	7	5	5	5	8	5	8	7	7
PF12327.7	1	1	1	1	1	1	1	1	1	1	1	1	1	1	1	1	1	1	1	1	1	1	1	1	1	1	1	1	1	1	1	1
PF10415.8	1	1	1	1	1	1	1	0	1	1	1	1	1	1	1	1	1	1	1	1	1	1	1	1	1	1	1	1	1	1	1	1
PF01475.18	3	3	3	4	3	3	3	4	4	3	4	3	4	4	3	4	3	3	3	3	4	4	4	3	3	4	3	3	3	4	3	3
PF09538.9	1	1	1	1	1	1	1	1	1	1	1	1	1	1	1	1	1	1	1	1	1	1	1	1	1	1	1	1	1	1	1	1
PF02660.14	1	1	1	1	1	1	1	1	1	1	1	1	1	1	1	1	1	1	1	1	1	1	1	1	1	1	1	1	1	1	1	1
PF02938.13	1	1	1	1	1	1	1	1	1	1	1	1	1	1	1	1	1	1	1	1	1	1	1	1	1	1	1	1	1	1	1	1
PF01590.25	18	14	18	16	18	19	19	17	20	17	18	17	19	19	13	18	13	18	18	19	14	14	19	18	14	14	11	18	13	17	18	18
PF13185.5	18	14	18	16	18	19	19	14	17	15	16	17	17	17	14	15	14	21	17	20	14	15	17	17	14	14	11	16	13	15	17	17
PF13492.5	8	7	8	8	9	8	8	6	8	8	9	7	8	8	8	7	8	9	8	9	8	9	8	7	8	9	5	8	8	7	9	9
PF10509.8	1	1	1	1	1	1	1	1	1	1	1	1	1	1	1	1	0	1	1	1	1	1	1	1	1	1	1	1	1	1	1	1
PF13802.5	1	0	1	0	1	0	0	1	1	0	1	1	1	1	0	0	0	0	0	0	1	0	1	1	0	1	0	1	0	0	0	0
PF01071.18	4	4	4	4	3	4	4	4	5	4	5	4	5	5	3	4	3	4	5	4	4	3	5	4	3	4	3	4	4	4	4	4
PF02843.15	1	1	1	1	1	1	1	1	1	1	1	1	1	1	1	1	1	1	1	1	1	1	1	1	1	1	1	1	1	1	1	1
PF02844.14	1	1	1	1	1	1	1	1	1	1	1	1	1	1	1	1	1	1	1	1	1	1	1	1	1	1	1	1	1	1	1	1
PF00117.27	7	5	7	8	7	7	7	7	8	7	8	7	8	9	7	6	7	8	8	7	7	7	8	7	7	7	7	7	8	7	7	7
PF00310.20	2	1	2	2	2	2	2	1	2	2	2	2	2	2	2	2	2	1	1	1	2	1	2	2	2	2	2	2	2	2	2	2
PF07685.13	4	2	4	2	4	2	2	2	3	2	5	4	5	6	4	4	5	5	5	4	4	4	5	4	2	4	5	4	6	2	4	4
PF13230.5	1	1	1	1	1	1	1	1	1	1	1	1	1	1	1	1	1	1	1	1	1	1	1	1	1	1	1	2	1	1	2	2
PF13507.5	1	1	1	1	1	1	1	1	1	1	1	1	1	1	1	1	1	1	1	1	1	1	1	1	1	1	1	1	1	1	1	1
PF13522.5	2	1	2	2	2	2	2	1	2	2	2	2	2	2	2	2	2	2	2	2	2	2	2	2	2	3	2	2	2	2	2	2
PF13537.5	2	1	2	2	2	2	2	1	2	2	2	2	2	2	2	2	2	2	2	2	2	2	2	2	2	3	2	2	2	2	2	2
PF02934.14	1	1	1	1	1	1	1	1	1	1	1	1	1	1	1	1	1	1	1	1	1	1	1	1	1	1	1	1	1	1	1	1
PF02637.17	1	1	1	1	1	1	1	1	1	1	1	1	1	1	1	1	1	1	1	1	1	1	1	1	1	1	1	1	1	1	1	1
PF07670.13	2	1	2	1	2	2	2	2	2	2	2	2	2	2	2	2	2	2	2	2	2	2	2	2	2	2	2	2	2	2	2	2
PF04551.13	2	2	2	1	2	2	2	2	2	2	2	2	2	2	2	2	2	2	2	2	2	2	2	2	2	3	2	2	2	2	2	2
PF01597.18	1	1	1	1	1	1	1	1	1	1	1	1	1	1	1	1	1	1	1	1	1	1	1	1	1	1	1	1	1	1	1	1
PF01571.20	1	1	1	1	1	1	1	1	1	1	1	1	1	1	1	1	1	1	1	1	1	1	1	1	1	1	1	1	1	1	1	1
PF08669.10	1	1	1	1	1	1	1	1	1	1	1	1	1	1	1	1	1	1	1	1	1	1	1	1	1	1	1	1	1	1	1	1
PF02347.15	2	2	2	2	2	2	2	2	2	2	2	2	2	2	2	2	2	2	2	2	2	2	2	2	2	2	2	2	2	2	2	2
PF03009.16	2	2	2	2	2	3	3	2	2	2	2	2	2	2	2	2	2	2	2	2	2	2	2	2	2	2	2	2	2	2	2	2
PF16363.4	8	10	8	12	8	12	12	13	19	9	20	8	20	20	23	21	15	13	14	16	16	15	21	8	17	18	15	8	18	9	8	8
PF14345.5	1	1	1	1	1	1	1	1	1	1	1	1	1	1	1	1	0	1	1	1	1	1	1	1	1	1	1	1	1	1	1	1
PF00196.18	10	7	10	6	10	6	6	7	7	9	10	9	11	11	3	4	2	10	10	10	5	4	10	10	3	4	3	10	3	10	10	10
PF10646.8	1	1	1	0	1	1	1	1	1	1	1	1	1	1	1	1	1	1	1	1	1	1	1	1	1	1	1	1	1	1	1	1
PF04828.13	3	1	3	2	3	3	3	3	3	1	2	3	2	2	1	1	1	1	2	2	1	1	2	2	1	1	1	2	1	1	2	2
PF01408.21	2	3	2	3	2	5	5	2	3	2	2	2	2	2	3	4	5	2	2	2	3	2	2	2	4	2	2	2	2	2	2	2
PF00990.20	8	9	8	8	8	11	11	12	12	8	13	8	14	14	8	20	8	8	9	8	15	15	14	8	8	15	8	8	8	8	8	9
PF08544.12	2	1	2	2	2	3	3	3	3	2	2	2	2	3	2	2	2	2	2	2	2	2	2	2	2	2	2	2	2	2	2	2
PF00288.25	2	2	2	2	2	4	4	2	2	2	2	2	2	2	2	2	2	2	2	2	2	2	2	2	2	2	2	2	2	2	2	2
PF01134.21	4	3	4	3	4	4	4	4	4	3	4	4	3	3	4	4	4	4	3	4	5	4	3	4	4	4	4	4	4	4	4	4
PF13932.5	1	1	1	1	1	1	1	1	1	1	1	1	1	1	1	1	1	1	1	1	1	1	1	1	1	1	1	1	1	1	1	1
PF02527.14	1	1	1	1	1	2	2	2	2	1	2	1	1	2	1	1	1	1	1	1	1	1	2	1	1	2	1	1	1	1	2	2
PF01541.23	1	0	1	1	1	1	1	1	1	1	1	1	1	1	1	1	1	1	1	1	1	1	1	1	1	1	2	1	1	1	1	1
PF00120.23	1	1	1	1	1	1	1	1	1	1	1	1	1	1	1	1	1	1	1	1	1	1	1	1	1	1	1	1	1	1	1	1
PF03951.18	1	0	1	1	1	1	1	1	1	1	1	1	1	1	1	1	1	1	1	1	1	1	1	1	1	1	1	1	1	1	1	1
PF08335.10	1	0	1	1	1	1	1	1	0	1	1	1	1	1	1	1	1	1	1	1	1	1	1	1	1	1	1	1	1	1	1	1
PF02686.14	1	1	1	1	1	1	1	1	1	1	1	1	1	1	1	1	1	1	1	1	1	1	1	1	1	1	1	1	1	1	1	1
PF00462.23	2	2	2	2	3	4	4	2	2	2	2	3	2	2	2	2	2	3	3	3	2	2	2	3	2	2	2	3	2	2	3	3
PF05201.14	1	0	1	1	1	1	1	1	1	1	1	1	1	1	1	1	1	1	1	1	1	1	1	1	1	1	1	1	1	1	1	1
PF04262.13	1	1	1	1	1	1	1	1	1	1	1	1	1	1	1	1	1	1	1	1	1	1	1	1	1	1	1	1	1	1	1	1
PF01645.16	2	1	2	2	2	3	3	2	2	2	3	2	3	3	3	3	3	2	3	2	3	2	3	2	3	3	3	2	3	2	2	2
PF04898.13	1	0	1	1	1	1	1	1	1	1	1	1	1	1	1	1	1	1	1	1	1	0	1	1	1	1	1	1	1	1	1	1
PF00534.19	11	11	11	12	11	13	13	8	13	11	14	11	14	14	11	11	11	15	14	16	11	11	14	12	11	11	9	11	12	11	11	11
PF00535.25	11	17	11	17	10	13	13	20	20	10	23	10	22	22	18	19	19	12	12	11	17	16	23	10	19	17	18	10	19	11	10	10
PF00591.20	1	2	1	2	1	2	2	2	2	1	2	1	2	2	1	2	1	1	1	1	1	1	2	1	1	2	1	1	1	1	1	1
PF00953.20	1	1	1	1	1	2	2	2	2	1	2	1	2	2	2	2	2	2	2	2	2	2	2	1	2	2	2	1	3	1	1	1
PF04413.15	1	0	1	0	1	1	1	1	1	1	1	1	1	1	1	1	1	1	1	1	1	1	1	1	1	1	1	1	1	1	1	1
PF02885.16	1	1	1	2	1	2	2	2	2	1	2	1	2	2	1	2	1	1	1	1	1	1	2	1	1	2	1	1	1	1	1	1
PF00232.17	2	0	2	0	2	0	0	0	0	2	0	2	0	0	0	0	0	0	0	0	0	0	0	2	0	0	0	2	0	2	2	2
PF00704.27	3	2	3	3	3	2	2	3	3	3	3	3	3	3	3	2	3	3	3	3	3	3	3	2	2	3	3	3	3	3	3	3
PF01183.19	1	0	1	0	1	1	1	1	1	0	1	1	1	1	0	1	0	0	0	0	1	1	1	1	0	1	0	1	0	0	0	0
PF00933.20	1	0	1	1	1	1	1	2	2	1	1	1	1	1	1	1	1	1	1	1	1	1	1	1	1	1	1	1	1	1	1	1
PF01055.25	1	1	1	0	1	0	0	1	1	0	1	1	1	1	0	0	1	0	0	0	1	1	1	1	0	1	0	1	0	0	0	0
PF01301.18	1	1	1	1	1	2	2	0	1	1	1	1	1	1	1	2	1	2	2	2	1	1	1	1	1	2	1	1	1	0	1	1
PF02449.14	1	1	1	1	1	1	1	0	1	1	1	1	1	1	1	1	2	1	1	1	1	1	1	1	1	1	1	1	1	1	1	1
PF08532.9	1	1	1	1	1	1	1	0	1	1	1	1	1	1	1	1	1	1	1	1	1	1	1	1	1	1	1	1	1	1	1	1
PF07488.11	1	0	1	0	1	0	0	0	0	0	0	1	0	1	0	0	0	0	1	0	0	0	1	1	0	0	0	1	0	0	1	1
PF10111.8	1	2	1	2	1	2	2	4	5	0	5	1	5	5	5	5	5	3	3	4	3	2	5	1	6	3	4	1	5	0	1	1
PF13641.5	4	11	4	10	3	9	9	10	11	2	11	3	11	12	9	10	9	6	6	8	7	6	13	3	10	6	7	3	10	3	3	3
PF13506.5	2	3	2	3	2	2	2	2	2	2	2	2	2	2	1	1	1	1	1	1	1	1	2	2	1	1	1	2	1	2	2	2
PF03901.16	1	0	1	0	0	0	0	0	0	0	0	0	0	0	0	0	0	0	0	0	0	0	0	0	0	0	0	0	0	1	0	0
PF03033.19	1	1	1	1	1	1	1	1	1	1	1	1	1	1	1	1	1	1	1	1	1	1	1	1	1	1	1	1	1	1	1	1
PF13439.5	7	5	7	7	7	9	9	6	7	6	8	6	6	6	5	5	4	11	9	11	5	4	6	8	5	4	4	8	3	6	6	6
PF01075.16	2	2	2	2	2	2	2	2	2	2	2	2	2	2	2	2	2	2	2	2	2	2	2	2	2	2	2	2	2	2	2	2
PF13524.5	2	5	2	3	1	3	3	4	5	2	4	1	4	4	2	2	1	2	2	2	1	1	4	3	1	2	1	2	3	3	2	2
PF13692.5	11	11	11	12	11	13	13	8	12	11	13	11	14	14	10	11	11	15	14	15	10	11	14	12	11	10	9	11	12	11	11	11
PF13632.5	2	3	2	3	2	2	2	4	5	2	5	2	5	5	3	3	3	1	1	1	3	3	5	2	3	3	3	2	3	2	2	2
PF13477.5	2	1	2	2	2	3	3	2	2	2	2	2	2	2	1	1	1	1	2	2	1	1	2	2	1	1	1	2	1	2	2	2
PF13579.5	3	1	3	2	3	4	4	2	2	3	2	3	2	2	1	1	1	5	5	5	1	1	2	4	2	1	1	3	1	3	3	3
PF04101.15	1	1	1	1	1	1	1	1	1	1	2	1	2	2	1	1	1	1	2	1	1	1	2	1	1	1	1	1	1	1	1	1
PF03808.12	1	1	1	1	1	1	1	1	1	1	1	1	1	1	1	1	1	1	1	1	1	1	1	1	1	1	1	1	1	1	1	1
PF00903.24	8	6	8	7	11	8	8	4	5	8	8	9	7	7	4	5	3	8	9	6	3	2	7	7	3	2	4	9	6	5	7	7
PF13669.5	3	3	3	3	3	3	3	2	2	3	3	3	3	3	2	2	1	2	2	2	1	1	3	3	1	1	2	3	2	3	3	3
PF02595.14	1	0	1	0	0	0	0	0	0	1	0	0	0	1	0	0	0	0	0	0	0	0	0	1	0	0	0	1	0	1	1	1
PF05199.12	4	7	4	7	4	1	1	7	8	4	7	4	7	7	5	5	4	3	5	3	5	5	7	4	5	5	4	4	5	4	3	3
PF00732.18	4	7	4	6	4	1	1	7	8	4	7	4	7	7	5	5	4	2	5	2	5	4	7	4	4	4	4	4	5	4	3	3
PF00958.21	2	1	2	1	2	2	2	2	2	2	1	2	1	2	1	1	1	1	1	1	1	1	1	2	1	1	1	2	1	2	2	2
PF00392.20	1	1	1	1	1	1	1	0	1	1	1	1	1	1	0	0	0	1	1	1	0	0	1	1	0	0	0	1	0	1	1	1
PF05973.13	2	0	2	0	2	0	0	2	2	0	0	1	1	1	2	1	0	0	0	2	0	0	0	1	0	0	0	1	0	0	0	0
PF02800.19	1	1	1	1	1	1	1	1	1	1	1	1	1	1	1	1	1	1	1	1	1	1	1	1	1	1	1	1	1	1	1	1
PF00044.23	1	1	1	1	1	1	1	1	1	1	1	1	1	1	1	1	1	1	1	1	1	1	1	1	1	1	1	1	1	1	1	1
PF01272.18	2	1	2	1	2	2	2	1	1	2	1	2	1	2	1	1	1	2	2	2	1	1	1	2	1	1	1	2	1	2	2	2
PF03449.14	1	0	1	1	1	1	1	1	1	1	1	1	1	2	1	1	1	1	1	1	1	1	1	1	1	1	1	1	1	1	1	1
PF01025.18	1	1	1	1	1	1	1	1	1	1	1	1	1	1	1	1	1	1	1	1	1	1	1	1	1	1	1	1	1	1	1	1
PF07995.10	4	1	4	2	3	2	2	2	2	2	2	3	2	2	1	2	1	2	2	2	2	2	2	2	1	2	1	2	1	4	3	3
PF00255.18	2	3	2	3	2	2	2	3	3	2	3	2	3	3	3	3	3	2	2	1	3	3	3	2	3	3	3	2	3	2	2	2
PF00043.24	2	3	2	3	2	1	1	3	3	2	2	2	2	2	1	2	1	3	3	3	1	1	2	2	1	2	1	3	1	2	2	2
PF13410.5	2	4	2	4	2	2	2	4	4	3	3	2	3	3	2	2	2	4	4	4	2	2	3	2	2	3	2	3	2	3	2	2
PF14497.5	1	2	1	2	1	1	1	3	3	2	2	1	2	2	1	2	1	2	2	2	1	1	2	2	1	2	1	2	1	2	3	3
PF02798.19	4	4	4	5	4	3	3	5	5	3	4	4	4	4	3	4	3	6	5	5	3	3	4	4	3	4	3	4	3	3	4	4
PF13409.5	4	3	4	4	4	3	3	5	5	3	4	3	4	4	3	4	2	5	5	4	3	3	4	4	3	4	3	4	3	3	4	4
PF13417.5	5	4	5	5	5	4	4	7	7	5	5	4	5	5	4	5	4	6	6	5	4	4	5	5	4	5	4	5	4	5	5	5
PF09594.9	1	1	1	1	1	2	2	1	1	1	1	1	2	2	1	1	1	2	1	1	1	1	2	1	1	1	1	1	1	1	1	1
PF16360.4	1	0	1	1	1	1	1	1	1	1	1	1	1	1	1	1	1	1	1	1	1	1	1	1	1	1	1	1	1	1	1	1
PF13167.5	1	0	1	1	1	1	1	1	1	1	1	1	1	1	1	1	1	1	1	1	1	1	1	1	1	1	1	1	1	1	1	1
PF01018.21	1	1	1	1	1	1	1	1	1	1	1	1	1	1	1	1	1	1	1	1	1	1	1	1	1	1	1	1	1	1	1	1
PF00925.19	1	1	1	1	1	1	1	1	1	1	1	1	1	1	1	1	1	1	1	1	1	1	1	1	1	1	1	1	1	1	1	1
PF01227.21	1	1	1	1	1	1	1	1	1	1	1	1	1	1	1	1	1	1	1	1	1	1	1	1	1	2	1	1	1	1	1	1
PF00009.26	9	7	9	7	9	9	9	9	9	9	9	9	9	9	9	9	9	9	9	9	9	9	9	9	9	9	9	9	9	9	9	9
PF03144.24	4	3	4	3	4	4	4	4	4	4	4	4	4	4	4	4	4	4	4	4	4	4	4	4	4	4	4	4	4	4	4	4
PF03143.16	1	1	1	1	1	1	1	1	1	1	1	1	1	1	1	1	1	1	1	1	1	1	1	1	1	1	1	1	1	1	1	1
PF04138.13	2	0	2	1	1	1	1	1	1	2	1	1	1	1	1	1	1	1	1	1	1	1	1	1	1	1	1	1	1	3	1	1
PF00211.19	22	28	22	29	23	20	20	28	29	21	31	20	30	30	17	23	15	21	18	19	18	19	30	21	17	19	15	21	18	21	21	21
PF00625.20	1	1	1	1	1	1	1	1	1	1	1	1	1	1	1	1	1	1	1	1	1	1	1	1	1	1	1	1	1	1	1	1
PF01493.18	1	1	1	1	1	1	1	1	1	1	1	1	1	1	1	1	1	1	1	1	1	0	1	1	1	1	1	1	1	1	1	1
PF06445.14	3	3	3	4	2	1	1	3	3	1	2	3	2	2	2	2	1	2	2	1	2	2	2	2	2	3	2	2	2	1	2	2
PF01019.20	2	2	2	2	2	1	1	2	2	2	2	2	2	2	1	1	1	2	2	2	1	1	2	2	1	1	1	2	1	2	2	2
PF02895.13	4	1	3	1	3	2	2	2	2	3	2	3	2	2	2	2	2	3	3	4	2	2	2	4	2	2	2	4	2	3	5	5
PF06831.13	1	1	1	1	1	1	1	1	1	1	1	1	1	1	0	1	0	1	1	1	0	0	1	1	0	0	0	1	0	1	1	1
PF12710.6	3	3	3	3	4	3	3	4	3	4	3	4	3	3	3	3	3	4	4	4	3	3	3	3	3	3	3	3	3	3	3	3
PF13419.5	5	4	5	4	5	7	7	4	5	5	5	5	5	5	4	3	5	3	4	4	4	3	5	5	5	5	4	5	5	4	5	5
PF14376.5	1	1	1	1	1	1	1	1	1	1	1	1	1	1	1	1	1	1	1	1	1	1	1	1	1	1	1	1	1	1	1	1
PF03928.13	1	0	1	0	1	0	0	1	1	0	1	1	1	1	0	0	0	1	1	1	1	1	1	1	0	1	0	1	0	0	1	1
PF14518.5	1	1	1	1	1	1	1	1	1	1	1	1	1	1	2	1	1	1	1	1	1	1	1	1	1	1	1	1	1	1	1	1
PF16123.4	1	1	1	1	1	1	1	1	1	1	1	1	1	1	1	1	1	1	1	1	1	0	1	1	1	1	1	1	1	1	1	1
PF01725.15	1	1	1	1	1	1	1	1	1	1	1	1	1	1	1	1	1	1	1	1	1	1	1	1	1	1	1	1	1	1	1	1
PF00672.24	12	6	12	7	12	9	9	4	6	15	8	12	7	7	6	5	3	16	16	16	5	5	8	11	3	5	5	12	4	15	9	10
PF02518.25	64	41	64	49	66	54	54	53	55	60	57	63	60	60	41	48	40	66	62	58	44	43	61	62	42	43	41	63	40	61	64	64
PF13581.5	13	10	13	12	12	9	9	11	11	9	10	13	11	11	8	9	8	10	10	11	6	6	11	12	5	6	5	12	9	9	12	12
PF13589.5	3	2	3	2	2	3	3	3	3	3	4	2	5	4	2	2	4	4	3	3	3	3	5	2	2	3	2	3	3	3	3	3
PF14501.5	10	7	10	5	10	10	10	7	8	4	8	8	7	7	6	5	5	7	6	6	6	4	7	8	6	7	4	10	6	5	10	10
PF01966.21	11	7	11	8	11	11	11	12	12	11	11	11	12	13	9	12	8	12	11	12	9	11	12	11	9	10	9	11	10	11	11	11
PF08668.11	5	5	5	5	5	5	5	5	5	5	5	5	5	5	4	5	4	5	5	5	5	5	5	5	4	5	4	5	4	5	5	5
PF13328.5	1	1	1	1	1	1	1	2	2	1	1	1	1	1	1	1	1	1	1	1	1	1	1	1	1	1	1	1	1	1	1	1
PF13487.5	3	1	3	1	3	2	2	3	3	3	3	3	3	3	2	2	2	4	4	4	2	2	3	3	2	2	2	3	2	3	3	3
PF13286.5	1	1	1	1	1	1	1	1	1	1	1	1	1	1	1	1	1	1	1	1	1	1	1	1	1	1	1	1	0	1	1	1
PF13646.5	5	7	5	7	4	7	7	6	9	9	13	5	11	12	5	9	9	8	8	7	6	6	13	5	6	7	4	5	6	8	5	5
PF03130.15	3	0	3	1	2	2	2	0	1	4	2	4	2	2	0	1	1	5	4	5	1	0	2	2	1	1	1	3	2	4	3	3
PF00271.30	11	7	11	8	10	10	10	10	12	10	9	11	9	10	12	13	10	10	12	10	11	11	9	10	11	11	11	11	11	12	10	10
PF13307.5	1	1	1	1	1	1	1	1	1	1	1	1	1	1	1	1	1	1	1	1	1	1	1	1	1	1	1	1	1	1	1	1
PF13625.5	1	1	1	1	1	1	1	1	1	1	1	1	1	2	1	1	1	1	1	1	1	1	1	1	1	1	1	1	1	1	1	1
PF05127.13	1	0	1	1	1	1	1	1	1	1	1	1	1	1	1	1	1	1	1	1	1	1	1	1	1	1	1	1	1	1	1	1
PF01814.22	3	0	3	0	3	1	1	1	2	3	1	3	2	3	1	0	0	2	2	2	0	0	2	3	1	0	0	3	1	3	3	3
PF01126.19	1	0	1	1	1	0	0	1	1	1	1	1	1	1	1	1	1	0	0	0	1	1	1	1	1	1	1	1	1	1	1	1
PF05171.11	2	0	2	0	2	2	2	0	0	2	0	2	0	0	0	0	0	0	0	2	0	0	0	2	0	0	0	2	0	2	2	2
PF00132.23	13	24	13	22	13	10	10	16	17	10	19	14	19	19	15	17	11	11	11	16	21	16	19	11	34	20	15	14	15	10	13	13
PF14602.5	8	5	8	3	7	7	7	4	4	3	9	8	6	6	3	8	4	4	4	7	13	9	6	8	11	14	8	8	9	4	7	7
PF05345.11	7	1	7	0	0	0	0	11	11	1	6	0	6	8	0	7	1	0	0	2	14	9	9	0	1	11	0	0	1	1	0	0
PF17209.2	1	1	1	1	1	1	1	1	1	1	1	1	1	1	1	1	1	1	1	1	1	1	1	1	1	1	1	1	1	1	1	1
PF03129.19	4	3	4	4	4	4	4	3	4	4	4	4	4	5	4	4	4	4	4	4	4	4	4	4	4	4	4	4	4	4	4	4
PF00633.22	2	0	2	3	3	4	4	1	1	3	1	3	2	2	2	1	2	4	4	4	1	1	2	3	1	2	2	2	1	3	3	3
PF00730.24	3	1	3	4	2	3	3	4	4	3	4	2	4	3	3	3	3	4	4	4	4	4	4	2	3	4	3	2	3	3	3	3
PF12826.6	2	0	2	1	2	2	2	1	1	2	1	2	1	1	1	0	1	2	2	2	1	1	1	1	1	1	1	2	0	2	2	2
PF14520.5	2	2	2	3	2	4	4	3	4	2	3	2	4	3	4	2	4	2	3	2	3	3	4	2	3	3	4	2	3	2	2	2
PF14579.5	1	1	1	1	1	1	1	1	1	1	1	1	1	1	1	1	1	1	1	1	1	1	1	1	1	1	1	1	1	1	1	1
PF03486.13	1	2	1	2	1	3	3	3	3	2	4	1	5	5	2	2	4	1	1	2	3	3	5	3	2	4	2	2	2	2	2	2
PF05015.12	1	0	1	0	1	4	4	0	1	0	1	1	1	0	2	2	1	2	2	5	0	0	0	1	0	0	0	1	4	0	1	1
PF01634.17	1	1	1	1	1	1	1	1	1	1	1	1	1	1	1	1	1	1	1	1	1	1	1	1	1	1	1	1	1	1	1	1
PF00512.24	36	22	36	25	37	29	29	30	31	36	31	34	31	32	23	26	20	38	36	32	26	25	32	33	24	24	24	35	24	36	35	35
PF07568.11	12	7	12	8	11	10	10	9	10	13	11	11	11	11	6	9	7	14	13	12	9	9	11	11	6	9	8	10	6	14	11	11
PF07730.12	2	1	2	2	2	2	2	2	2	2	3	2	3	3	2	2	2	2	2	2	2	2	3	2	2	2	2	2	2	2	2	2
PF16927.4	3	2	3	2	4	2	2	5	5	3	2	3	4	3	6	9	2	9	8	8	3	4	3	2	4	7	5	3	3	3	3	3
PF00815.19	1	1	1	1	1	1	1	1	1	1	1	1	1	1	1	1	1	1	1	1	1	1	1	1	1	1	1	1	1	1	1	1
PF00850.18	2	1	2	2	2	2	2	2	2	2	2	2	2	2	2	2	2	2	2	2	2	2	2	2	2	2	2	2	2	2	2	2
PF00977.20	2	2	2	2	2	2	2	3	4	2	3	2	3	3	2	3	3	3	3	2	2	2	3	2	3	2	3	2	3	2	2	2
PF06580.12	2	3	2	3	2	4	4	2	2	2	2	2	2	2	0	0	0	2	2	2	0	0	2	2	0	1	0	2	0	2	2	2
PF00300.21	7	5	7	5	6	3	3	4	4	5	6	7	7	7	5	4	5	6	7	7	5	5	7	7	5	5	6	7	6	5	7	7
PF01230.22	1	2	1	2	1	1	1	2	2	1	2	1	2	3	2	2	2	1	1	1	2	2	2	1	2	2	2	1	2	1	1	1
PF02110.14	1	1	1	1	1	0	0	1	1	1	1	1	1	1	1	1	1	0	0	0	1	1	1	1	1	1	1	1	1	1	1	1
PF13437.5	6	6	6	7	6	8	8	4	5	9	5	6	7	7	4	4	4	10	10	10	2	3	6	8	4	4	3	6	4	9	8	8
PF16576.4	7	6	7	6	7	7	7	4	5	7	5	6	7	7	4	4	5	9	9	10	2	3	6	8	4	4	3	6	4	7	7	7
PF00403.25	3	3	3	4	3	3	3	4	4	3	4	3	4	4	3	0	3	3	3	3	2	2	4	3	3	2	1	3	1	6	3	3
PF00682.18	4	4	4	3	5	4	4	4	4	5	5	4	5	5	5	4	4	5	5	4	4	4	5	4	4	4	4	4	6	4	5	5
PF14064.5	1	1	1	1	1	1	1	1	1	1	1	1	1	1	1	1	1	0	0	1	1	1	1	1	1	1	1	1	1	1	1	1
PF01844.22	3	2	3	2	2	3	3	2	2	5	2	3	3	2	3	2	2	2	2	2	2	2	2	3	2	2	4	3	4	2	2	2
PF13395.5	2	2	2	2	2	2	2	2	2	2	2	3	2	2	3	3	2	2	2	3	2	2	2	2	2	2	2	2	3	2	2	2
PF14279.5	1	1	1	1	2	3	3	1	1	2	1	1	1	1	1	1	1	1	1	1	1	1	1	1	1	1	2	1	2	2	1	1
PF07701.13	1	3	1	3	1	0	0	3	3	0	3	1	3	3	0	0	0	1	1	1	0	0	3	1	0	0	0	1	0	0	1	1
PF00742.18	1	1	1	1	1	1	1	1	1	1	1	1	1	2	1	1	1	1	1	1	1	1	1	1	1	1	1	1	1	1	1	1
PF10116.8	1	1	1	1	1	1	1	1	1	1	1	1	1	1	0	1	1	1	1	1	1	1	1	1	1	1	1	1	1	1	1	1
PF03328.13	4	3	4	3	4	5	5	4	4	4	5	4	4	4	5	2	5	4	4	5	4	4	4	5	5	4	4	4	4	4	3	3
PF01288.19	1	1	1	1	1	1	1	1	1	1	1	1	1	1	1	1	1	1	1	1	1	1	1	1	1	1	1	1	1	1	1	1
PF07475.11	1	1	1	1	1	1	1	1	1	1	1	1	1	1	1	1	1	1	1	1	1	1	1	1	1	1	1	1	1	1	1	1
PF02603.15	1	1	1	0	1	1	1	1	1	1	1	1	1	1	1	1	1	1	1	1	1	1	1	1	1	1	1	1	1	1	1	1
PF01627.22	5	2	4	2	4	3	3	3	3	4	3	4	3	3	3	4	2	4	4	5	3	3	3	5	3	3	3	5	3	4	6	6
PF01628.20	1	1	1	1	1	1	1	1	1	1	1	1	1	1	1	1	1	1	1	1	1	1	1	1	1	1	1	1	1	1	1	1
PF03444.14	1	1	1	1	1	0	0	1	1	0	1	1	1	1	1	1	1	1	1	1	1	1	1	1	1	1	1	1	1	0	1	1
PF00570.22	2	2	2	2	2	2	2	1	2	2	2	2	2	2	2	2	2	2	2	2	2	2	2	2	2	2	2	2	2	2	2	2
PF00011.20	2	2	2	2	2	2	2	3	3	2	2	2	3	3	2	2	2	3	3	3	2	2	3	3	2	4	2	3	2	2	3	3
PF01430.18	1	1	1	1	1	1	1	0	1	1	1	1	1	1	1	1	1	1	1	1	1	1	1	1	1	1	1	1	1	1	1	1
PF00012.19	2	1	2	2	2	3	3	2	2	2	2	2	2	2	2	3	2	2	2	2	2	2	2	2	2	2	2	2	2	2	2	2
PF00183.17	1	0	1	0	1	1	1	1	1	1	1	1	1	1	1	0	1	1	1	1	2	2	1	1	1	1	1	1	1	1	1	1
PF00126.26	3	2	3	2	1	1	1	4	4	2	5	2	4	4	0	1	0	2	2	2	0	0	4	2	0	1	0	2	0	2	2	2
PF08279.11	3	2	3	2	4	2	2	3	3	4	2	3	3	3	2	2	2	5	5	4	1	0	3	5	2	2	0	3	1	4	4	4
PF12645.6	1	0	1	0	1	0	0	0	0	0	0	1	0	0	0	1	0	0	0	0	0	0	0	1	0	0	0	1	0	0	1	1
PF12728.6	1	1	1	1	1	0	0	1	2	1	0	1	1	1	0	0	0	0	0	0	0	0	1	2	1	0	0	1	0	1	1	1
PF12833.6	34	30	34	35	32	19	19	38	40	27	39	31	43	43	9	10	6	28	32	27	9	10	43	30	10	11	9	32	7	27	28	28
PF12844.6	7	4	7	4	7	5	5	5	6	8	2	5	4	4	14	10	6	8	7	6	6	6	3	9	9	6	8	7	7	7	4	4
PF12840.6	15	4	15	8	16	4	4	11	11	15	11	13	12	12	5	4	5	15	14	10	5	5	12	15	7	4	3	14	5	15	13	13
PF13384.5	1	4	1	4	1	2	2	3	2	3	0	1	1	0	17	1	4	2	9	1	1	2	0	1	6	7	7	1	11	7	1	1
PF13412.5	7	5	7	6	8	6	6	6	6	9	10	7	8	8	3	4	5	7	7	6	5	2	7	9	5	4	4	8	3	7	7	7
PF13413.5	1	0	1	2	1	1	1	1	1	1	1	1	1	1	1	2	1	1	1	1	1	1	1	1	1	1	1	2	2	1	1	1
PF13443.5	3	1	3	1	2	1	1	3	3	2	1	3	2	3	4	4	3	1	1	5	1	1	2	2	2	1	4	2	3	2	1	1
PF13463.5	7	8	7	8	7	8	8	9	9	8	14	5	13	13	5	5	5	10	10	7	2	1	13	8	4	3	3	7	4	8	6	6
PF01381.21	11	7	11	8	13	12	12	13	15	16	7	10	12	14	25	19	11	16	15	18	6	6	9	12	22	10	16	13	16	18	8	8
PF13560.5	8	5	8	5	7	5	5	8	9	10	3	6	7	8	7	8	5	7	6	5	3	3	6	9	8	4	6	8	5	10	4	4
PF13730.5	1	4	1	4	1	1	1	2	2	1	1	1	3	3	1	1	1	1	1	1	2	1	1	1	2	1	1	1	1	1	1	1
PF13744.5	2	0	2	0	1	0	0	2	2	1	0	1	0	1	1	1	1	0	0	2	0	0	0	1	1	0	0	1	1	1	0	0
PF06224.11	1	0	1	0	1	0	0	0	0	0	1	1	1	1	0	0	0	1	1	1	0	0	1	1	0	0	0	1	0	0	1	1
PF01022.19	14	6	14	8	15	5	5	10	10	17	12	12	13	14	6	3	7	14	12	9	6	6	13	15	8	5	4	13	6	18	12	12
PF02954.18	6	5	6	6	6	5	5	4	5	6	5	7	5	5	5	5	5	6	6	6	4	4	5	5	5	4	5	5	5	7	5	5
PF00165.22	23	13	23	16	22	12	12	21	22	21	18	22	21	21	5	5	4	14	15	14	5	5	22	19	8	5	5	20	5	21	17	17
PF13545.5	4	1	4	1	1	3	3	5	5	3	3	1	2	2	0	0	0	3	3	3	1	1	2	3	0	1	0	3	0	3	3	3
PF08220.11	1	0	1	1	1	0	0	1	1	1	1	1	1	1	0	0	0	1	1	1	1	0	1	1	0	1	0	1	0	1	1	1
PF09339.9	1	0	1	0	2	1	1	0	0	1	0	2	1	1	0	0	0	1	1	0	0	0	1	3	0	0	0	1	0	1	2	2
PF13795.5	1	1	1	1	1	0	0	0	0	0	0	2	3	3	0	2	0	0	0	0	2	2	2	0	0	2	0	0	0	0	0	0
PF07536.13	12	5	12	7	11	10	10	8	9	13	10	11	10	10	5	7	5	12	11	9	7	7	10	11	5	7	7	10	5	13	11	11
PF01638.16	1	1	1	1	1	0	0	3	3	2	2	1	2	2	0	0	0	4	1	3	0	0	2	1	0	0	0	1	0	2	2	2
PF00702.25	8	5	8	6	7	11	11	9	9	9	6	8	6	6	4	3	4	8	9	7	6	5	6	10	5	8	4	9	4	9	9	9
PF08282.11	2	3	2	3	2	5	5	2	2	3	2	2	2	2	2	2	3	4	5	4	2	4	2	3	3	3	2	2	2	3	3	3
PF12146.7	27	16	26	21	27	28	27	29	28	30	29	28	28	30	17	20	14	32	31	29	23	20	29	27	16	21	15	29	16	30	29	29
PF13242.5	2	2	2	2	2	4	4	2	3	2	1	2	2	2	3	4	3	1	1	2	3	3	2	2	3	3	3	2	3	2	2	2
PF03030.15	1	1	1	1	1	1	1	1	1	1	1	1	1	1	1	1	1	1	1	1	1	1	1	1	1	1	1	1	1	1	1	1
PF04140.13	2	2	2	2	2	1	1	2	2	2	2	2	1	1	1	1	1	2	1	1	1	1	1	2	1	1	1	2	1	2	2	2
PF11987.7	1	1	1	1	1	1	1	1	1	1	1	1	1	1	1	1	1	1	1	1	1	1	1	1	1	1	1	1	1	1	1	1
PF01008.16	1	1	1	2	1	1	1	1	1	1	1	1	1	1	1	1	1	1	1	1	1	1	1	1	1	1	1	1	1	1	1	1
PF04760.14	1	1	1	1	1	1	1	1	1	1	1	1	1	1	1	1	1	1	1	1	1	1	1	1	1	1	1	1	1	1	1	1
PF00707.21	1	1	1	1	1	1	1	1	1	1	1	1	1	1	1	1	1	1	1	1	1	1	1	1	1	1	1	1	1	1	1	1
PF05198.15	1	1	1	1	1	1	1	1	1	1	1	1	1	1	1	1	1	1	1	1	1	1	1	1	1	1	1	1	1	1	1	1
PF00475.17	1	1	1	0	1	1	1	0	1	1	1	1	1	1	1	1	1	1	1	1	1	1	1	1	1	1	1	1	1	1	1	1
PF00218.20	1	0	1	1	1	1	1	1	1	1	1	1	1	2	1	1	1	1	1	1	1	1	1	1	1	1	1	1	1	1	1	1
PF01450.18	1	1	1	1	1	1	1	1	1	1	1	1	1	1	1	1	1	1	1	1	1	1	1	1	1	1	1	1	1	1	1	1
PF00920.20	1	1	1	1	1	1	1	1	1	1	1	1	1	1	1	1	1	1	1	1	1	1	1	1	1	1	1	1	1	1	1	1
PF07991.11	2	2	2	2	2	2	2	2	2	2	2	2	2	2	2	3	2	2	2	2	2	3	2	3	2	2	2	2	2	2	3	3
PF15599.5	1	0	1	0	0	0	0	0	0	0	0	0	0	0	0	0	0	0	0	0	0	0	0	0	0	0	0	0	0	1	0	0
PF00478.24	1	3	1	2	2	2	2	3	3	2	3	2	2	2	2	1	1	2	2	2	3	2	2	2	2	3	2	2	2	2	1	1
PF00817.19	1	2	1	2	2	1	1	3	3	1	1	1	3	3	1	1	0	2	1	1	1	1	2	1	1	2	1	1	1	1	2	2
PF11799.7	1	2	1	2	2	1	1	3	3	1	1	1	3	3	1	1	0	2	1	1	1	1	2	1	1	2	1	1	1	1	2	2
PF11798.7	1	1	1	1	0	1	1	1	1	0	1	0	1	1	1	1	0	1	0	1	1	1	1	1	1	1	1	0	1	0	1	1
PF00459.24	4	3	4	3	4	4	4	1	3	4	3	4	3	4	3	3	4	4	4	4	4	3	3	4	4	4	3	4	4	4	4	4
PF09529.9	1	0	1	1	1	1	1	0	0	1	1	1	1	1	0	0	0	2	2	2	0	0	1	2	0	0	0	1	0	1	2	2
PF00520.30	1	0	1	0	1	1	1	1	1	0	2	1	1	1	2	1	0	0	0	0	0	0	1	1	1	0	1	1	0	0	1	1
PF07885.15	1	0	1	0	1	1	1	1	1	0	2	1	2	1	2	1	0	0	0	0	0	0	1	1	1	0	1	1	0	0	1	1
PF06415.12	1	1	1	1	1	1	1	1	1	1	1	1	1	1	1	1	1	1	1	1	1	1	1	1	1	1	1	1	1	1	1	1
PF01715.16	1	1	1	1	1	1	1	1	1	1	1	1	2	1	1	1	1	1	1	1	1	1	1	1	1	1	1	1	1	1	1	1
PF00180.19	3	3	3	3	3	3	3	2	3	3	3	3	3	3	3	3	3	3	3	3	3	3	3	3	3	3	3	3	6	3	3	3
PF01128.18	2	2	2	3	2	2	2	3	2	2	3	2	3	3	4	3	3	2	2	2	2	2	3	2	3	2	3	2	4	2	2	2
PF01695.16	2	2	2	2	2	2	2	3	3	2	2	2	2	2	2	2	2	2	2	2	2	2	2	2	2	2	2	2	2	2	2	2
PF01419.16	1	0	1	0	1	0	0	0	0	0	0	1	0	0	0	0	0	0	0	0	0	0	0	1	0	0	0	1	0	0	1	1
PF14804.5	2	1	2	2	2	2	2	1	2	2	2	2	2	2	2	2	2	2	2	2	2	2	2	2	2	2	2	2	2	2	2	2
PF03814.14	1	1	1	2	1	1	1	1	1	1	1	1	1	1	2	1	0	1	1	1	1	1	1	1	1	1	1	1	2	1	1	1
PF02669.14	1	1	1	1	1	1	1	1	1	1	1	1	1	1	1	1	0	1	1	1	1	1	1	1	1	1	1	1	1	1	1	1
PF02702.16	1	1	1	1	1	1	1	1	1	1	1	1	1	1	1	1	0	1	1	1	1	1	1	1	1	1	1	1	1	1	1	1
PF01344.24	2	2	2	3	2	0	0	1	3	3	3	1	8	4	13	5	2	2	0	1	1	0	1	1	5	1	7	4	8	3	1	1
PF13415.5	1	0	1	0	1	0	0	0	0	1	1	1	0	0	2	0	0	1	0	1	0	0	0	1	2	0	1	3	0	0	0	0
PF00109.25	4	2	4	3	4	4	4	3	3	4	3	4	4	4	4	3	3	5	5	5	3	3	4	4	3	3	2	4	3	4	4	4
PF02801.21	2	1	2	1	2	3	3	1	1	2	1	2	2	2	1	1	1	3	3	3	1	1	2	2	1	1	0	2	1	2	2	2
PF00013.28	1	1	1	1	1	1	1	1	1	1	1	1	1	1	1	1	1	1	1	1	1	1	1	1	1	1	1	1	1	1	1	1
PF07650.16	1	1	1	1	1	1	1	1	1	1	1	1	1	1	1	1	1	1	1	1	1	1	1	1	1	1	1	1	1	1	1	1
PF13083.5	2	1	2	2	2	2	2	1	2	2	2	2	2	2	2	2	2	2	2	2	2	2	2	2	2	2	2	2	2	2	2	2
PF13184.5	1	1	1	1	1	1	1	1	1	1	1	1	1	1	1	1	1	1	1	1	1	1	1	1	1	1	1	1	1	1	1	1
PF14714.5	1	1	1	1	1	1	1	1	1	1	1	1	1	1	1	1	1	1	1	1	1	1	1	1	1	1	1	1	1	1	1	1
PF00467.28	2	2	2	2	2	2	2	2	2	2	2	2	2	2	2	2	2	2	2	2	2	2	2	2	2	2	2	2	2	2	2	2
PF08659.9	27	14	28	21	27	23	23	21	22	26	23	29	25	24	12	14	13	26	25	21	12	16	24	28	14	14	11	31	13	28	29	29
PF13434.5	4	3	4	3	4	3	3	3	3	5	3	4	3	3	1	0	0	4	4	4	2	2	3	4	0	1	0	5	0	5	5	5
PF02502.17	1	1	1	1	1	1	1	1	1	1	1	1	1	1	1	1	1	1	1	1	1	1	1	1	1	1	1	1	1	1	1	1
PF00753.26	15	11	15	11	12	12	12	13	15	10	14	12	17	17	8	10	9	14	13	14	7	7	17	13	9	8	8	13	8	12	12	12
PF12706.6	11	9	11	10	11	9	9	5	6	10	8	11	8	8	6	6	6	6	7	6	5	6	8	8	7	6	6	10	7	10	10	10
PF13483.5	6	3	6	2	6	2	2	2	2	5	3	6	3	3	2	1	1	1	2	1	1	1	3	3	2	1	2	6	2	5	5	5
PF16661.4	1	0	1	1	1	1	1	0	0	1	1	1	1	1	0	1	0	1	1	0	0	0	1	0	0	1	0	1	0	1	1	1
PF06291.10	2	3	2	3	1	4	4	2	2	1	4	2	3	3	3	2	1	1	1	1	3	3	3	1	3	3	1	1	2	1	1	1
PF13385.5	2	2	2	2	2	1	1	2	2	1	2	2	1	1	0	0	1	0	0	0	0	0	2	2	1	0	0	2	1	1	2	2
PF12544.7	2	2	2	2	2	2	2	2	2	2	2	2	2	2	2	2	2	2	2	2	2	2	2	2	2	2	2	2	2	2	2	2
PF02450.14	1	2	1	2	1	3	3	2	2	1	2	1	2	2	2	2	2	2	2	2	2	2	2	1	2	2	2	1	2	1	1	1
PF02866.17	1	0	1	1	1	1	1	1	1	1	1	1	1	1	1	1	1	1	1	1	1	1	1	1	1	1	1	1	1	1	1	1
PF00056.22	1	0	1	1	1	1	1	1	1	1	1	1	1	1	1	1	1	1	1	1	1	1	1	1	1	1	1	1	1	1	1	1
PF03168.12	2	2	2	2	2	1	1	1	2	2	2	2	2	2	1	1	1	1	1	1	1	1	2	2	1	1	1	2	1	2	2	2
PF04011.11	1	1	1	1	1	0	0	1	1	1	1	1	1	1	1	0	1	1	1	1	1	1	1	1	0	2	1	1	1	1	1	1
PF06421.11	1	1	1	1	1	1	1	1	1	1	1	1	1	1	1	1	1	1	1	1	1	1	1	1	1	1	1	1	1	1	1	1
PF08502.9	2	2	2	1	2	2	2	2	2	2	2	2	2	2	2	2	2	2	2	2	2	2	2	2	2	2	2	2	2	2	2	2
PF03588.13	1	1	1	1	1	1	1	0	1	1	1	1	1	1	1	1	1	1	1	1	1	1	1	1	1	1	1	1	1	1	1	1
PF01726.15	1	0	1	1	1	1	1	1	1	1	1	1	1	1	1	1	1	1	1	1	1	1	1	1	2	1	1	1	1	1	1	1
PF01790.17	1	1	1	1	1	1	1	1	1	1	1	1	1	2	1	1	1	1	1	1	1	1	1	1	1	1	1	1	1	1	1	1
PF00549.18	2	2	2	2	2	2	2	2	2	2	2	2	2	2	2	2	2	2	2	2	2	2	2	2	2	2	2	2	2	2	2	2
PF02900.17	1	1	1	1	1	1	1	1	1	1	1	1	1	1	1	1	1	1	1	1	1	1	1	1	1	1	1	1	1	1	1	1
PF02834.15	2	2	2	2	2	2	2	0	2	2	2	2	2	2	1	2	0	2	2	2	2	2	2	2	2	2	2	2	2	2	2	2
PF03280.13	1	1	1	1	1	1	1	1	1	1	1	1	1	1	1	1	1	1	1	1	1	1	1	1	1	1	1	1	1	1	1	1
PF00657.21	4	1	4	2	2	5	5	3	3	5	3	3	3	3	3	3	3	4	3	4	3	3	3	5	3	3	3	5	3	5	3	3
PF13472.5	4	2	4	3	2	5	5	3	3	7	3	3	3	4	3	3	3	5	4	5	3	3	3	5	3	3	3	6	3	6	3	3
PF12103.7	1	1	1	1	1	1	1	1	1	1	1	1	1	1	1	1	1	1	1	1	1	1	1	1	1	1	1	1	1	1	1	1
PF17186.3	2	1	1	1	1	1	1	1	1	1	1	1	1	1	1	1	1	1	1	1	1	1	1	1	1	1	1	1	1	1	1	1
PF03180.13	1	1	1	1	1	0	0	0	0	1	1	1	1	1	0	0	0	1	1	0	0	0	1	0	0	0	0	1	0	1	0	0
PF03279.12	2	0	2	1	2	1	1	1	1	2	1	2	1	1	1	1	1	2	2	2	1	1	1	2	1	1	1	2	1	2	2	2
PF01451.20	1	1	1	2	1	1	1	2	2	2	2	1	2	2	2	1	1	3	1	1	2	2	2	1	1	2	1	1	2	1	1	1
PF03548.14	1	2	1	2	1	1	1	2	2	1	2	1	2	2	2	1	2	1	1	1	2	2	2	1	1	1	1	1	2	1	1	1
PF17131.3	1	1	1	1	1	1	1	1	1	1	1	1	1	1	1	1	1	1	1	1	1	1	1	1	1	1	1	1	1	1	1	1
PF05362.12	3	3	3	2	3	3	3	3	3	3	3	3	3	3	3	3	3	3	3	3	3	3	3	3	3	3	3	3	3	3	3	3
PF02190.15	2	1	2	1	2	2	2	2	2	2	2	2	2	2	2	2	2	2	2	2	2	2	2	2	2	2	2	2	2	2	2	2
PF03706.12	2	1	2	1	2	1	1	1	1	2	1	2	1	1	1	1	1	1	1	1	1	1	1	1	1	1	1	1	1	2	2	2
PF07007.11	1	0	1	0	1	0	0	0	0	0	0	1	0	0	0	0	0	0	0	0	0	0	0	1	0	0	0	1	0	0	1	1
PF06835.12	1	0	1	1	1	1	1	1	1	1	1	1	1	1	1	1	1	1	1	1	1	1	1	1	1	1	1	1	1	1	1	1
PF04390.11	1	1	1	1	1	1	1	1	1	1	1	1	1	1	1	1	1	1	1	1	1	1	1	1	1	1	1	1	1	1	1	1
PF02684.14	1	1	1	1	1	1	1	1	1	1	1	1	1	1	1	1	1	1	1	1	1	1	1	1	1	1	1	1	1	1	1	1
PF03331.12	2	1	2	2	2	2	2	2	2	2	2	2	2	2	1	1	1	2	2	2	1	1	2	2	1	1	1	2	1	2	2	2
PF04613.13	1	1	1	1	1	1	1	1	1	1	1	1	1	1	1	1	1	1	1	1	1	1	1	1	1	1	1	1	1	1	1	1
PF02606.13	1	0	1	1	1	1	1	1	1	1	1	1	1	1	1	1	1	1	1	1	1	1	1	1	1	1	1	1	1	1	1	1
PF00560.32	1	0	1	0	1	0	0	0	0	0	0	1	0	0	0	3	4	0	0	0	10	2	0	1	16	6	3	1	9	0	1	1
PF12799.6	1	0	1	0	0	0	0	0	0	0	2	0	3	2	1	7	13	0	0	0	59	40	1	0	61	29	25	0	21	1	1	1
PF07813.11	2	1	2	1	2	1	1	1	1	2	1	2	1	1	1	1	1	1	1	1	1	1	1	2	1	1	1	2	1	2	2	2
PF00677.16	2	2	2	1	2	2	2	2	2	2	2	2	2	2	2	2	2	2	2	2	2	2	2	2	2	2	2	2	2	2	1	1
PF00206.19	3	2	3	4	3	3	3	2	3	3	3	3	3	3	3	3	3	3	3	3	3	3	3	3	3	3	3	3	4	3	3	3
PF03641.13	2	1	2	1	2	2	2	0	1	2	1	2	1	1	1	1	1	2	2	2	1	1	1	2	1	1	1	2	1	2	2	2
PF01476.19	7	4	7	6	6	6	6	6	7	7	8	7	9	9	6	7	6	6	6	6	7	7	9	7	6	7	7	7	7	8	7	7
PF03466.19	2	2	2	2	1	1	1	4	4	2	4	2	4	5	0	1	0	1	1	1	0	0	4	2	0	1	0	2	0	2	2	2
PF02401.17	1	0	1	0	1	1	1	1	1	1	1	1	1	1	1	1	1	1	1	1	1	1	1	1	1	1	1	1	1	1	1	1
PF13399.5	1	1	1	1	1	1	1	1	1	1	1	1	1	1	1	1	1	1	1	1	1	1	1	1	1	1	1	1	1	1	1	1
PF03816.13	1	1	1	1	1	1	1	1	1	1	1	1	1	1	1	1	1	1	1	1	1	1	1	1	1	1	1	1	1	1	1	1
PF04397.14	4	4	4	4	4	6	6	2	2	4	3	4	3	3	0	0	0	2	2	2	0	0	3	4	0	1	0	4	0	4	4	4
PF07687.13	3	1	3	3	3	2	2	4	4	2	4	3	4	4	2	2	2	2	2	2	2	2	4	3	2	2	2	3	2	3	3	3
PF12704.6	2	1	2	3	2	4	4	4	4	3	3	2	4	4	3	2	2	2	2	2	2	2	4	4	3	2	3	3	2	3	4	4
PF01661.20	1	0	1	0	1	1	1	1	1	1	0	2	1	1	0	0	0	0	0	0	1	0	1	1	0	0	0	2	0	1	1	1
PF02545.13	1	1	1	1	1	1	1	1	1	1	1	1	1	1	1	1	1	1	1	1	1	1	1	1	1	1	1	1	1	1	1	1
PF14437.5	1	1	1	1	1	1	1	1	1	1	1	1	1	1	0	1	1	1	1	1	1	1	1	1	1	1	1	1	0	1	1	1
PF01973.17	3	2	3	3	3	4	4	3	3	3	3	3	3	3	3	3	3	3	3	3	3	3	3	3	3	3	3	3	3	3	3	3
PF00390.18	1	2	1	0	1	2	2	0	1	1	2	1	0	2	1	1	1	1	1	1	1	1	1	1	1	1	1	1	1	1	1	1
PF03949.14	1	1	1	0	1	1	1	0	1	1	1	1	1	1	1	1	1	1	1	1	1	1	1	1	1	1	1	1	1	1	1	1
PF01050.17	1	1	1	1	1	1	1	0	0	1	0	1	0	0	0	0	0	0	0	0	0	0	0	1	1	0	0	1	0	1	1	1
PF01575.18	6	6	6	6	6	5	5	4	5	5	6	6	7	8	4	5	4	6	6	7	5	5	7	5	4	6	6	6	4	5	6	6
PF13452.5	4	5	4	5	4	4	4	2	3	5	5	4	6	6	3	5	3	4	5	5	4	4	6	4	2	4	4	4	3	5	4	4
PF01124.17	3	1	3	1	3	1	1	1	1	3	1	3	1	1	1	1	1	3	2	2	1	1	1	3	1	1	1	3	1	3	3	3
PF01047.21	10	14	10	14	11	12	12	16	16	13	19	10	16	17	7	8	8	17	18	14	6	5	16	11	8	7	6	11	6	14	10	10
PF12802.6	14	13	14	13	13	10	10	16	16	15	19	13	17	18	6	6	7	16	15	11	6	5	17	14	8	6	5	11	5	15	9	9
PF05231.13	1	0	1	1	1	1	1	0	1	1	1	1	1	1	1	1	1	1	1	1	1	1	1	1	1	1	1	1	1	1	1	1
PF17159.3	1	0	1	0	0	1	1	1	1	1	0	0	0	0	0	0	0	1	1	0	0	0	0	1	0	0	0	0	0	1	1	1
PF01554.17	6	2	6	4	6	4	4	2	4	4	5	6	5	5	5	4	5	6	6	7	4	5	5	6	5	4	4	6	5	4	6	6
PF04014.17	3	0	1	0	2	5	5	1	2	4	0	5	0	0	6	4	2	1	1	2	2	0	0	2	0	2	3	1	2	3	3	3
PF03819.16	4	3	4	3	4	4	4	2	4	4	4	4	4	4	4	4	4	4	4	4	4	4	4	4	4	4	4	4	4	4	4	4
PF03062.18	12	10	11	10	11	10	10	11	11	10	11	9	10	11	11	10	10	11	11	11	10	10	11	10	10	10	10	9	10	10	9	9
PF13813.5	1	1	1	1	1	0	0	1	1	1	1	1	1	1	0	0	0	0	0	0	0	0	1	1	0	0	0	1	0	1	1	1
PF00493.22	1	2	1	2	2	2	2	1	1	1	1	1	1	2	1	0	2	1	1	1	1	1	1	1	1	1	1	1	1	1	1	1
PF00015.20	22	15	22	17	20	9	9	18	20	20	18	22	17	17	12	13	9	15	17	14	13	12	19	20	10	13	9	21	10	21	20	20
PF04349.11	1	1	1	1	1	1	1	1	1	1	1	1	1	1	0	0	0	0	0	0	0	0	1	1	0	0	0	1	0	1	1	1
PF02065.17	1	0	1	1	1	1	1	1	1	1	1	1	1	1	1	1	1	1	1	1	1	1	1	1	1	1	1	1	1	1	1	1
PF03547.17	2	2	2	2	2	2	2	0	2	2	0	2	0	0	2	2	2	2	2	2	2	2	0	2	2	2	2	2	2	2	2	2
PF08877.9	2	0	2	1	0	0	0	1	1	1	1	0	1	1	1	1	1	0	0	0	1	1	1	1	1	1	1	0	1	1	1	1
PF00376.22	4	2	4	4	3	0	0	3	3	2	4	4	3	3	0	0	0	4	2	3	0	0	3	2	0	0	0	2	0	3	3	3
PF09278.10	4	2	4	3	3	0	0	2	2	2	4	4	3	3	0	0	0	4	2	3	0	0	3	2	0	0	0	2	0	3	3	3
PF13411.5	5	3	5	5	4	0	0	3	3	3	4	5	3	3	0	0	0	4	2	3	0	0	3	3	0	0	1	3	0	4	3	3
PF01676.17	2	2	2	2	2	2	2	2	2	2	2	2	2	2	2	2	2	2	2	2	2	2	2	2	2	2	2	2	2	2	2	2
PF00149.27	8	4	8	6	8	5	5	8	8	7	6	7	6	7	7	6	5	6	5	5	6	5	6	7	6	6	7	8	6	7	8	8
PF12850.6	3	1	3	3	2	2	2	3	3	2	3	2	4	4	5	4	3	1	1	1	4	4	4	2	4	4	4	3	4	2	3	3
PF10118.8	4	3	4	2	4	2	2	3	3	4	3	4	3	3	0	0	0	3	3	3	0	0	3	4	0	0	0	4	0	4	4	4
PF13801.5	1	0	1	0	1	0	0	0	0	1	0	1	0	0	0	1	1	0	0	0	0	0	0	1	0	0	0	2	0	1	1	1
PF08241.11	22	24	22	27	19	26	26	26	28	21	26	20	25	24	23	29	18	23	24	24	22	23	25	20	18	26	16	21	15	22	19	19
PF08242.11	14	14	14	17	14	18	18	17	19	14	17	13	16	15	11	16	10	14	15	18	12	14	16	16	10	14	10	15	8	15	12	12
PF10294.8	1	1	1	1	1	1	1	3	3	1	2	1	1	1	1	1	1	1	1	0	1	1	1	1	1	1	1	1	1	2	1	1
PF02870.14	2	0	2	0	2	0	0	0	0	1	0	2	0	0	0	0	0	1	1	1	0	0	0	1	0	0	0	1	0	1	2	2
PF13489.5	18	18	18	22	16	20	20	23	25	19	21	15	21	19	21	23	16	19	17	18	19	20	20	15	15	20	13	16	12	18	15	15
PF13649.5	23	23	23	26	20	27	27	26	27	20	28	21	25	24	21	22	19	24	23	23	20	19	26	21	18	21	15	21	15	21	20	20
PF01596.16	1	2	1	2	1	3	3	2	2	1	2	1	2	2	2	2	3	1	1	1	3	5	2	1	3	3	2	1	2	1	1	1
PF05430.10	1	1	1	1	1	1	1	2	2	1	1	1	1	1	1	1	1	1	1	1	1	1	1	1	1	1	1	1	1	1	0	0
PF13847.5	20	17	20	19	17	22	22	24	25	18	27	18	24	23	20	19	19	18	20	22	19	18	25	18	17	17	18	19	17	19	18	18
PF02390.16	4	2	4	2	4	5	5	1	2	2	3	3	3	3	2	3	2	3	3	3	2	2	3	4	1	3	2	4	2	3	5	5
PF01795.18	1	0	1	1	1	1	1	1	1	1	1	1	1	1	1	1	1	1	1	1	1	1	1	1	1	1	1	1	1	1	1	1
PF08003.10	1	0	1	0	1	1	1	0	0	0	0	1	0	0	0	0	0	0	0	0	0	0	0	1	0	0	0	1	0	0	1	1
PF04452.13	2	2	2	2	2	2	2	2	2	2	2	2	2	2	2	2	2	2	2	2	2	2	2	2	2	2	2	2	2	2	2	2
PF10672.8	3	2	3	2	3	3	3	3	3	3	3	3	3	3	3	3	3	3	3	3	3	3	3	3	3	3	3	3	3	3	3	3
PF07021.11	6	4	6	5	5	6	6	4	6	5	4	5	4	4	7	6	6	6	8	7	6	6	4	5	5	5	5	5	6	5	5	5
PF02475.15	2	1	2	1	2	1	1	3	3	1	4	1	4	4	3	3	2	1	1	1	2	2	4	2	2	2	2	1	2	0	2	2
PF02965.16	1	1	1	1	1	1	1	1	1	1	1	1	1	1	1	1	1	1	1	1	1	1	1	1	1	1	1	1	1	1	1	1
PF07690.15	28	18	28	20	27	22	22	21	23	24	22	27	20	22	14	13	12	21	22	21	14	14	21	23	14	15	13	29	13	26	23	23
PF12832.6	4	4	4	2	3	3	3	2	2	3	3	1	4	3	0	0	0	2	3	3	2	2	4	1	0	3	0	2	0	4	2	2
PF13347.5	4	2	4	2	4	1	1	2	2	3	1	4	3	2	1	1	1	5	4	5	0	1	2	4	1	1	1	4	1	3	4	4
PF05977.12	2	2	2	2	2	2	2	2	2	2	2	2	2	2	2	1	1	3	3	3	1	1	2	2	1	1	1	2	1	2	2	2
PF02142.21	3	2	3	3	3	3	3	3	3	3	3	3	3	3	3	3	3	3	3	3	3	3	3	3	3	3	3	3	3	3	3	3
PF12002.7	1	1	1	1	1	1	1	1	1	1	1	1	1	1	1	1	1	1	1	1	1	1	1	1	1	1	1	1	1	1	1	1
PF02308.15	1	0	1	0	1	1	1	0	0	1	0	1	0	0	0	0	0	2	2	2	0	0	0	1	0	0	0	1	0	1	1	1
PF01769.15	1	1	1	1	1	1	1	1	1	1	1	1	1	1	1	1	1	1	1	1	1	1	1	1	1	1	1	1	1	1	1	1
PF03448.16	1	0	1	1	1	1	1	1	1	2	1	1	1	1	1	1	1	1	1	1	2	2	1	1	1	1	1	1	1	1	1	1
PF01078.20	3	1	3	1	2	3	3	2	2	2	1	2	1	2	1	1	2	1	1	1	1	1	1	3	1	1	1	3	1	2	3	3
PF13335.5	1	1	1	1	1	1	1	1	1	1	1	1	1	1	1	1	1	1	1	1	1	1	1	1	1	1	1	1	1	1	1	1
PF03707.15	3	0	3	0	3	0	0	0	0	3	3	3	3	3	0	0	0	3	3	3	0	0	3	3	0	0	0	3	0	3	3	3
PF00230.19	1	0	1	1	1	0	0	1	1	1	1	1	1	1	1	1	1	1	1	1	1	1	1	1	1	1	1	1	1	1	1	1
PF09140.10	6	5	6	5	6	6	6	8	8	7	6	6	6	8	9	6	6	6	6	7	7	6	5	7	10	9	7	6	7	7	6	6
PF05494.11	1	1	1	1	1	1	1	1	1	1	0	1	0	0	0	0	0	1	1	1	0	1	0	1	0	0	0	1	0	1	1	1
PF02470.19	2	1	2	2	2	2	2	2	2	2	2	2	2	2	2	2	2	2	2	2	2	2	2	2	2	2	2	2	2	2	2	2
PF02405.15	1	1	1	1	1	1	1	1	1	1	1	1	1	1	1	1	1	1	1	1	1	1	1	1	1	1	1	1	1	1	1	1
PF03176.14	6	7	6	11	10	8	8	9	10	8	11	7	7	7	6	14	7	9	11	11	9	10	8	8	9	9	7	6	9	8	7	7
PF01926.22	15	10	15	13	15	13	13	11	14	16	14	15	14	14	14	14	14	15	14	16	14	14	14	15	14	14	14	15	13	16	15	15
PF01642.21	4	3	4	4	4	4	4	4	4	4	4	4	4	4	4	4	4	4	4	4	4	5	4	4	4	4	4	4	5	4	4	4
PF12631.6	1	1	1	1	1	1	1	0	1	1	1	1	1	1	1	1	1	1	1	1	1	1	1	1	1	1	1	1	1	1	1	1
PF01967.20	1	0	1	0	1	1	1	0	1	1	1	1	1	1	0	0	0	1	1	1	0	0	1	1	0	0	0	1	0	1	1	1
PF02391.16	1	0	1	0	1	1	1	0	1	1	1	1	1	1	0	0	0	1	1	1	0	0	1	1	0	0	0	1	0	1	1	1
PF06463.12	1	0	1	0	1	1	1	0	1	1	1	1	1	1	0	0	0	1	1	1	0	0	1	1	0	0	0	1	0	1	1	1
PF00994.23	3	1	3	1	3	3	3	1	3	3	3	3	3	3	1	1	1	3	3	3	1	1	3	3	1	1	1	3	1	3	3	3
PF03453.16	1	0	1	0	1	1	1	0	1	1	1	1	1	1	0	0	0	1	1	1	0	0	1	1	0	0	0	1	0	1	1	1
PF00384.21	4	0	4	0	4	3	3	1	2	3	2	4	2	2	0	1	1	4	4	4	0	0	1	4	0	0	0	4	0	3	3	3
PF04879.15	4	1	4	1	4	4	4	1	2	4	3	4	2	2	1	1	1	4	4	4	1	1	2	4	1	1	1	4	1	4	4	4
PF01568.20	4	0	4	1	4	4	4	2	2	4	3	4	2	2	0	1	0	4	4	4	1	1	2	4	1	1	0	4	0	4	4	4
PF02493.19	7	4	7	4	7	9	9	7	10	12	11	11	9	9	13	7	4	11	20	15	10	10	9	10	10	11	12	7	10	9	12	12
PF07661.12	4	8	4	5	6	6	6	4	4	6	5	4	5	5	7	6	5	5	6	5	6	5	5	4	8	5	5	4	12	5	4	4
PF01618.15	6	6	6	6	6	6	6	6	6	6	6	6	6	6	6	6	6	5	5	5	6	6	6	6	6	6	6	6	6	6	6	6
PF13677.5	2	1	2	2	2	2	2	2	2	2	2	2	2	2	2	2	2	2	2	2	2	2	2	2	2	2	2	2	2	2	2	2
PF10555.8	1	1	1	1	1	0	0	1	1	1	1	1	1	1	1	1	1	1	1	1	1	1	1	1	1	1	1	1	1	1	1	1
PF06723.12	3	1	3	3	3	3	3	4	4	3	3	3	2	3	3	4	3	3	3	3	4	4	3	3	4	4	3	3	4	3	3	3
PF04085.13	1	1	1	1	1	1	1	1	1	1	1	1	1	1	1	1	1	1	1	1	1	1	1	1	1	1	1	1	1	1	1	1
PF04093.11	1	1	1	1	1	1	1	1	1	1	1	1	1	1	1	1	1	1	1	1	1	1	1	1	1	1	1	1	1	1	1	1
PF03022.15	1	0	1	0	1	1	1	0	0	1	0	1	0	0	0	0	0	0	0	0	0	0	0	1	0	0	0	1	0	1	1	1
PF04471.11	1	1	1	1	2	2	2	1	1	2	1	1	1	3	1	3	1	2	2	1	2	1	1	1	1	2	1	1	2	2	2	2
PF00924.17	2	2	2	2	2	1	1	2	2	2	2	2	2	3	2	2	2	2	2	2	2	2	2	2	2	2	2	2	2	2	2	2
PF02219.16	1	1	1	1	1	1	1	1	1	1	1	1	1	1	1	1	1	1	1	1	1	1	1	1	1	1	1	1	1	1	1	1
PF03083.15	1	1	1	1	1	1	1	1	1	1	1	1	1	1	1	1	1	1	1	1	1	1	1	1	1	1	1	1	1	1	1	1
PF05175.13	10	9	10	12	10	9	9	10	13	6	12	9	13	13	10	9	8	6	9	7	8	8	13	10	8	10	9	11	9	9	9	9
PF02416.15	1	0	1	1	1	1	1	1	1	1	1	1	1	1	1	1	1	1	1	1	1	1	1	1	1	1	1	1	1	1	1	1
PF00893.18	2	2	2	2	2	1	1	2	2	2	2	2	2	2	2	2	2	2	2	2	1	1	2	1	2	2	2	2	2	2	1	1
PF02873.15	1	1	1	1	1	1	1	1	1	1	1	1	1	1	1	1	1	1	1	1	1	1	1	1	1	1	1	1	1	1	1	1
PF01225.24	3	2	3	1	3	3	3	3	3	3	3	3	3	3	3	3	3	3	3	3	3	3	3	3	3	3	3	3	3	3	3	3
PF02875.20	5	4	5	4	6	5	5	5	5	4	5	5	5	5	5	5	4	6	6	6	5	5	5	6	5	4	4	6	5	4	5	5
PF08245.11	6	4	6	5	6	6	6	5	5	7	6	6	6	6	8	6	5	7	6	7	7	6	6	7	6	6	5	6	5	7	7	7
PF08676.10	1	1	1	1	1	1	1	1	1	1	1	1	1	1	1	1	1	1	1	1	1	1	1	1	1	1	1	1	1	1	1	1
PF01624.19	1	0	1	0	1	1	1	1	1	1	1	1	1	1	1	1	1	1	1	1	1	1	1	1	1	1	1	1	1	1	1	1
PF05192.17	1	0	1	0	1	1	1	1	1	1	1	1	1	1	1	1	1	1	1	1	1	1	1	1	1	1	1	1	1	1	1	1
PF05190.17	1	0	1	1	1	1	1	1	1	1	1	1	1	1	1	1	1	1	1	1	1	1	1	1	1	1	1	1	1	1	1	1
PF00488.20	2	1	2	2	2	2	2	2	2	2	2	2	2	2	2	2	2	2	2	2	2	2	2	2	2	2	2	2	3	2	2	2
PF03023.13	1	1	1	2	1	1	1	1	2	1	2	1	2	2	1	1	1	1	1	1	1	1	2	1	1	1	2	1	1	1	1	1
PF02384.15	2	1	2	2	3	1	1	3	3	2	2	2	2	2	4	5	3	2	1	1	3	3	3	5	3	4	3	3	7	4	3	3
PF01555.17	3	4	3	4	3	3	3	5	5	3	3	3	4	4	5	6	3	2	2	1	2	3	4	5	4	5	5	3	3	3	3	3
PF02445.15	1	1	1	1	1	1	1	1	1	1	1	1	1	1	1	1	1	1	1	1	1	1	1	1	1	1	1	1	1	1	1	1
PF10588.8	1	1	1	1	1	1	1	0	1	1	1	1	1	1	1	1	1	1	1	1	1	1	1	1	1	1	1	1	1	1	1	1
PF00146.20	2	2	2	2	2	2	2	2	2	2	2	2	2	2	3	2	2	2	2	2	2	2	2	2	2	2	2	2	2	2	2	2
PF10589.8	1	1	1	1	1	1	1	1	1	1	1	1	1	1	1	1	1	1	1	1	1	1	1	1	1	1	1	1	1	1	1	1
PF00175.20	1	1	1	1	1	1	1	2	2	1	1	1	1	1	1	1	1	1	1	1	1	1	1	1	1	1	1	1	1	1	1	1
PF13460.5	12	6	12	7	12	13	13	9	11	12	11	12	13	13	7	11	7	12	12	14	10	10	13	10	8	10	6	11	7	13	11	11
PF14833.5	1	1	1	1	1	1	1	1	1	1	1	1	1	1	1	1	1	1	1	1	1	1	1	1	1	1	1	1	1	1	1	1
PF03446.14	8	6	8	7	8	8	8	7	7	4	7	7	7	7	6	7	5	7	7	7	5	6	7	8	6	6	6	8	7	4	7	7
PF03447.15	1	0	1	2	1	1	1	2	2	1	1	1	1	1	1	1	1	1	1	1	2	2	1	1	1	1	1	1	1	1	1	1
PF07993.11	6	7	6	7	6	11	11	10	15	5	16	6	15	16	16	18	12	11	11	12	12	12	16	5	12	11	10	6	13	5	6	6
PF13241.5	2	2	2	2	2	3	3	2	2	2	2	3	2	2	2	2	2	1	2	2	2	2	2	3	2	2	2	2	2	2	2	2
PF13450.5	18	16	18	14	18	18	18	16	17	18	18	17	17	19	10	10	10	15	13	16	12	14	18	15	11	13	9	17	10	18	16	16
PF07479.13	3	3	3	3	3	3	3	3	3	3	3	3	3	3	3	3	3	3	3	3	3	3	3	3	3	3	3	3	3	3	3	3
PF01210.22	3	2	3	4	3	4	4	5	5	3	5	3	5	5	3	4	4	4	3	4	4	4	5	3	4	5	4	3	4	3	4	4
PF02540.16	2	1	2	0	2	2	2	1	1	2	1	2	2	2	1	1	1	2	2	2	2	2	1	2	2	2	1	3	1	2	2	2
PF04768.12	1	1	1	1	1	1	1	1	1	1	1	1	1	1	1	1	1	1	1	1	1	1	1	1	1	1	1	1	1	1	1	1
PF01235.16	1	1	1	1	1	1	2	1	1	1	1	1	1	1	1	1	1	1	1	1	1	1	1	1	1	1	1	1	1	1	1	1
PF03553.13	2	2	2	0	2	2	2	2	2	2	2	2	2	2	2	2	2	2	2	2	3	2	2	2	2	2	2	2	2	2	2	2
PF00999.20	5	5	5	5	5	4	4	5	5	6	4	5	3	4	4	4	5	5	5	5	4	4	4	4	4	4	4	5	5	6	5	5
PF00939.18	1	2	1	2	1	1	1	1	1	1	1	1	1	1	1	1	1	1	1	1	1	1	1	1	1	1	1	1	1	1	1	1
PF00334.18	1	1	1	1	1	1	1	1	1	1	1	1	1	1	1	1	1	1	1	1	1	1	1	1	1	1	1	1	1	1	1	1
PF03096.13	4	1	4	1	3	0	0	3	3	4	3	4	3	3	0	0	0	3	4	3	0	0	3	3	0	0	0	4	0	4	6	6
PF08378.10	1	0	1	0	0	1	1	0	1	1	0	1	0	0	0	0	0	1	1	1	0	0	0	0	0	0	0	0	0	1	0	0
PF03102.13	2	2	2	3	2	4	4	4	5	2	5	2	5	5	4	4	3	3	3	3	4	4	5	2	4	3	3	2	5	2	2	2
PF01957.17	1	1	1	1	1	1	1	1	1	1	1	1	1	1	1	1	1	1	1	1	1	1	1	1	1	1	1	1	1	1	1	1
PF01436.20	3	2	3	2	3	2	2	1	1	4	2	3	2	2	1	1	1	9	11	21	1	1	2	4	1	2	1	3	1	4	2	2
PF01592.15	2	2	2	2	2	2	2	2	2	2	2	2	2	3	2	2	2	2	2	2	2	2	2	2	2	2	2	2	2	2	2	2
PF09383.9	1	1	1	1	1	0	0	0	0	1	0	1	0	0	0	0	0	1	1	0	0	0	0	0	0	0	0	1	0	1	0	0
PF01077.21	3	0	3	2	3	3	3	2	3	3	3	3	2	2	2	2	2	3	3	3	2	2	2	3	2	2	2	3	2	3	3	3
PF03460.16	3	0	3	2	3	3	3	2	3	3	3	3	2	2	2	2	2	3	3	3	2	2	2	3	2	2	2	3	2	3	3	3
PF02665.13	1	0	1	0	0	0	0	1	0	1	0	0	1	1	1	0	1	0	0	0	0	0	0	1	1	0	0	1	1	1	1	1
PF00881.23	1	1	1	2	1	0	0	2	2	1	2	1	2	2	0	1	0	1	1	1	0	0	2	1	0	0	0	1	0	1	1	1
PF00877.18	2	1	2	2	2	3	3	2	2	2	2	2	2	2	1	1	1	2	1	1	1	1	2	2	1	1	1	2	1	2	2	2
PF03060.14	3	2	3	3	3	2	2	4	4	2	3	3	2	2	2	1	3	2	3	2	2	2	2	2	2	2	3	3	3	2	2	2
PF05368.12	8	6	8	7	8	7	7	8	9	9	7	9	7	7	7	8	4	8	8	9	4	5	7	6	6	5	6	6	6	10	6	6
PF05940.11	1	0	1	0	0	1	1	1	1	1	1	0	0	0	0	0	0	1	1	1	0	0	0	1	0	0	0	1	0	1	1	1
PF07298.10	1	0	1	0	0	1	1	0	0	0	0	1	0	0	0	0	0	0	0	0	0	0	0	1	0	0	0	1	0	1	1	1
PF05401.10	1	1	1	1	2	5	5	0	0	2	0	1	1	1	1	1	1	1	2	2	2	1	2	1	1	1	1	1	1	3	1	1
PF05048.12	1	1	1	0	0	1	1	1	1	1	0	0	1	1	0	0	0	2	1	1	0	0	1	2	0	0	2	2	0	1	2	2
PF05573.11	1	0	1	0	0	1	1	1	1	1	0	0	0	0	0	0	0	1	1	1	0	0	0	1	0	0	0	1	0	1	1	1
PF03916.13	1	1	1	1	1	1	1	1	1	1	1	1	1	1	1	1	1	1	1	1	1	1	1	1	1	1	1	1	1	1	1	1
PF00483.22	3	4	3	3	3	4	4	5	5	3	6	3	7	6	10	8	6	3	4	5	7	4	6	3	6	4	5	3	7	3	3	3
PF01909.22	1	0	1	0	2	0	0	1	1	1	2	2	1	0	2	2	1	0	1	3	2	2	1	0	1	4	1	1	2	0	0	0
PF12804.6	3	4	3	4	3	6	6	7	7	3	7	3	8	8	10	8	9	4	4	6	6	5	7	3	9	5	4	3	7	3	3	3
PF00293.27	5	3	5	5	5	5	5	4	5	5	5	5	6	5	5	6	5	5	5	5	6	6	5	5	5	6	5	6	5	5	5	5
PF14803.5	1	0	1	1	1	1	1	1	1	1	1	1	1	1	1	1	1	1	1	1	1	1	1	1	1	1	1	1	1	1	1	1
PF08529.10	1	1	1	1	1	1	1	1	1	1	1	1	1	1	1	1	1	1	1	1	1	1	1	1	1	1	1	1	1	1	1	1
PF01029.17	1	1	1	1	1	1	1	1	1	1	1	1	1	1	1	1	1	1	1	1	1	1	1	1	1	1	1	1	1	1	1	1
PF02357.18	2	2	2	2	2	2	2	1	2	2	2	2	2	2	2	2	2	2	2	2	2	2	2	2	2	2	2	2	2	2	2	2
PF05991.10	1	1	1	1	1	1	1	1	1	1	1	1	1	1	1	1	1	1	1	1	1	1	1	1	1	1	1	1	1	1	1	1
PF07963.11	1	1	2	2	2	2	2	3	3	2	3	1	3	3	3	3	3	3	2	3	3	3	3	2	3	3	3	2	3	2	2	2
PF01796.16	2	1	2	1	2	1	1	1	1	2	1	2	1	1	1	1	2	1	1	1	1	1	1	2	1	1	1	2	1	2	2	2
PF08206.10	1	1	1	1	1	1	1	0	1	1	1	1	1	1	1	1	1	1	1	1	1	1	1	1	1	1	1	1	1	1	1	1
PF02321.17	19	19	19	19	19	18	18	13	15	17	18	16	19	19	16	15	11	24	25	24	11	13	17	23	13	15	12	16	15	18	17	17
PF08352.11	2	2	2	2	2	2	2	2	2	2	2	2	2	2	2	2	2	2	2	2	2	2	2	2	2	2	2	2	2	2	2	2
PF13376.5	2	2	2	2	2	1	1	2	3	3	3	2	3	3	1	1	1	2	2	1	1	1	3	2	1	1	1	2	1	3	2	2
PF00691.19	11	9	11	12	10	10	10	11	13	10	12	10	12	12	10	10	10	9	9	9	10	10	12	9	10	10	10	9	10	10	9	9
PF00215.23	1	1	1	1	1	1	1	1	1	1	1	1	1	1	1	1	1	1	1	1	1	1	1	1	1	1	1	1	1	1	1	1
PF12911.6	1	0	1	0	1	1	1	0	0	1	1	1	1	1	1	1	0	1	1	1	1	1	1	1	1	0	1	1	1	1	1	1
PF02784.15	1	1	1	1	1	2	2	1	1	1	1	1	1	1	1	1	1	1	1	1	1	1	1	1	1	1	1	1	1	1	1	1
PF00278.21	1	1	1	1	1	2	2	1	1	1	1	1	1	1	1	1	1	1	1	1	1	1	1	1	1	1	1	1	1	1	1	1
PF00213.17	1	1	1	1	1	1	1	1	1	1	1	1	1	1	1	1	1	1	1	1	1	1	1	1	1	1	1	1	1	1	1	1
PF02566.18	3	1	3	1	3	1	1	1	1	2	1	3	1	1	0	1	0	2	2	1	1	1	1	4	0	1	0	3	0	2	3	3
PF03968.13	1	1	1	1	1	1	1	1	1	1	1	1	1	1	1	1	1	1	1	1	1	1	0	1	1	1	1	1	1	1	1	1
PF00185.23	2	2	2	2	2	2	2	2	2	2	2	2	2	2	2	2	2	2	2	2	2	2	2	2	2	2	2	2	2	2	2	2
PF02729.20	2	2	2	2	2	2	2	2	2	2	2	2	2	2	2	2	2	2	2	2	2	2	2	2	2	2	2	2	2	2	2	2
PF00724.19	4	3	4	3	4	2	2	4	4	3	3	4	4	4	1	1	1	3	3	3	1	1	4	4	1	1	1	4	1	2	4	4
PF00174.18	1	0	1	0	0	0	0	0	0	0	1	0	0	0	0	0	0	0	0	0	0	0	0	0	0	0	0	0	0	0	0	0
PF00420.23	1	1	1	1	1	1	1	1	1	1	1	1	1	1	1	1	1	1	1	1	1	1	1	1	1	1	1	1	1	1	1	1
PF00499.19	1	1	1	1	1	1	1	1	1	1	1	1	1	1	1	1	1	1	1	1	1	1	1	1	1	1	1	1	1	1	1	1
PF00507.18	1	1	1	1	1	1	1	1	1	1	1	1	1	1	1	1	1	1	1	1	1	1	1	1	1	1	1	1	1	1	1	1
PF01058.21	2	2	2	2	2	2	2	2	2	2	2	2	2	2	2	2	2	2	2	2	2	2	2	2	2	2	2	2	2	2	2	2
PF16870.4	1	0	1	1	1	1	1	1	1	1	1	1	1	1	1	1	1	1	1	1	1	1	1	1	1	1	1	1	1	1	1	1
PF09859.8	1	0	1	0	0	0	0	2	2	0	0	1	0	0	0	0	0	0	0	0	0	0	0	0	0	0	0	0	0	0	0	0
PF00543.21	1	1	1	1	1	1	1	1	1	1	1	1	1	1	1	1	1	1	1	1	1	1	1	1	1	1	1	1	1	1	1	1
PF07194.10	1	1	1	1	1	1	1	1	1	1	1	1	1	1	1	1	1	1	1	1	1	1	1	1	1	1	1	1	1	1	1	1
PF00067.21	1	1	1	2	1	1	1	0	1	1	1	1	1	1	0	0	0	1	1	1	0	0	1	1	0	0	0	1	0	1	1	1
PF14748.5	1	1	1	1	1	1	1	1	1	1	1	1	1	1	1	1	1	1	1	1	1	1	1	1	1	1	1	1	1	1	1	1
PF03283.12	3	1	3	1	3	2	2	1	1	3	1	3	1	1	1	1	1	1	1	1	1	1	1	3	1	1	1	3	1	3	3	3
PF00291.24	6	5	6	5	6	6	6	5	5	5	5	6	5	8	5	5	5	5	5	5	4	4	5	6	5	4	5	6	5	5	6	6
PF02569.14	1	1	1	1	1	1	1	1	1	1	1	1	1	1	1	1	1	1	1	1	1	1	1	1	1	1	1	1	1	1	1	1
PF02548.14	1	1	1	1	1	2	2	1	1	1	1	1	1	1	1	1	1	1	1	1	1	1	1	1	1	1	2	1	1	1	1	1
PF03309.13	1	1	1	1	1	1	1	1	1	1	1	1	1	1	1	1	1	1	1	1	1	1	1	1	1	1	1	1	1	1	1	1
PF01569.20	2	2	2	2	2	2	2	1	2	2	2	2	2	2	2	2	2	2	2	2	2	2	2	2	2	2	2	2	2	2	2	2
PF14378.5	1	1	1	1	1	1	1	1	1	1	1	1	1	1	1	1	1	1	1	1	1	1	1	1	1	1	1	1	1	1	1	1
PF01507.18	2	2	2	2	2	2	2	2	2	2	2	2	2	2	2	2	2	2	2	2	2	2	2	2	2	2	2	2	2	2	2	2
PF10609.8	6	2	6	4	6	5	5	6	6	6	4	6	4	6	5	4	4	5	5	5	5	4	4	7	7	4	4	6	5	6	6	6
PF02195.17	4	4	4	5	4	4	4	8	8	4	4	4	8	8	8	7	4	4	4	4	5	4	7	7	7	8	4	4	5	4	4	4
PF00989.24	44	24	44	29	44	36	35	34	35	47	29	43	37	36	23	36	23	53	52	48	24	23	37	42	20	23	21	40	22	48	36	36
PF03793.18	3	2	3	3	3	3	3	3	3	3	3	3	3	3	3	3	3	3	3	3	3	3	3	3	3	3	3	3	3	3	3	3
PF13596.5	1	0	1	0	1	1	1	1	1	0	1	0	1	1	0	0	0	0	1	0	0	0	1	1	0	0	0	0	0	0	1	1
PF14598.5	1	0	1	0	1	1	1	2	2	0	0	1	0	0	1	0	1	2	1	1	0	0	0	1	1	1	0	1	1	0	1	1
PF08447.11	28	17	28	19	30	26	26	23	24	33	25	27	26	27	6	25	8	26	28	24	20	19	28	23	7	20	8	25	9	33	26	26
PF08448.9	32	24	32	29	33	27	27	28	29	40	34	34	36	36	14	29	15	36	32	35	22	20	36	34	17	19	16	30	16	39	31	31
PF13188.6	40	18	40	28	40	34	33	35	35	40	32	40	31	31	21	28	17	47	46	42	21	23	31	37	18	26	19	40	18	39	37	37
PF13426.6	68	38	68	50	68	50	50	59	59	68	61	64	62	65	32	47	31	74	69	65	38	39	65	60	32	40	32	56	31	66	58	58
PF01734.21	9	9	9	8	8	9	9	8	9	10	8	8	8	8	7	7	7	11	11	11	7	7	8	10	7	7	7	10	7	10	9	9
PF01161.19	1	1	1	1	1	1	1	1	1	1	1	1	1	1	1	1	1	1	1	1	1	1	1	1	1	1	1	1	1	1	1	1
PF03717.14	2	0	2	2	2	2	2	2	2	2	2	2	2	2	2	2	2	2	2	2	2	2	2	2	2	2	2	2	2	2	2	2
PF12727.6	2	0	2	1	2	1	1	1	1	2	1	2	1	1	1	1	1	1	1	1	1	1	1	2	1	1	1	2	1	2	2	2
PF12849.6	2	0	2	1	2	2	2	1	1	2	1	2	1	1	1	1	1	1	1	1	1	1	1	2	1	1	1	2	1	2	2	2
PF02229.15	1	1	1	1	1	1	1	1	1	1	1	1	1	1	1	1	1	1	1	1	1	1	1	1	1	0	1	1	1	1	1	1
PF01135.18	3	2	3	3	4	6	6	5	5	2	3	3	4	5	3	2	3	4	3	3	3	2	5	2	3	3	2	2	3	1	4	4
PF03462.17	2	2	2	2	2	2	2	1	2	2	2	2	2	2	2	2	2	2	2	2	2	2	2	2	2	2	2	2	2	2	2	2
PF07676.11	12	7	12	12	12	12	12	8	9	10	13	12	13	13	12	11	12	12	13	13	13	13	13	12	12	13	12	11	10	10	12	12
PF12705.6	1	2	1	0	1	1	1	1	2	1	1	1	1	1	1	1	1	2	0	1	2	3	1	1	1	2	2	1	1	1	1	1
PF02153.16	1	1	1	1	1	1	1	1	1	1	1	1	1	1	1	1	1	2	2	2	1	1	1	1	1	1	1	1	1	1	1	1
PF00800.17	1	1	1	1	1	1	1	1	1	1	1	1	1	1	1	1	1	1	1	1	1	1	1	1	1	1	1	1	1	1	1	1
PF04166.11	1	1	1	0	1	1	1	1	1	1	1	1	1	1	1	1	1	1	1	1	1	1	1	1	1	1	1	1	1	1	1	1
PF03740.12	1	1	1	1	1	1	1	1	1	1	1	1	1	1	1	1	1	1	1	1	1	1	1	1	1	1	1	1	1	1	1	1
PF00595.23	3	1	3	2	3	3	2	3	3	5	2	3	2	2	4	4	4	2	2	3	3	3	2	5	4	3	3	3	4	3	2	2
PF13180.5	7	6	7	7	6	7	6	6	6	6	6	6	7	6	4	5	5	6	5	6	5	4	6	6	3	4	5	6	4	6	6	6
PF08308.10	4	3	4	3	4	4	4	2	3	3	2	4	2	2	2	2	2	3	3	3	2	2	2	4	2	2	2	4	2	3	4	4
PF02452.16	2	0	2	0	0	3	3	0	1	2	0	2	0	1	3	3	1	1	1	2	2	1	0	2	0	2	2	0	1	2	2	2
PF04191.12	2	1	2	1	2	2	2	1	1	1	1	2	1	1	1	1	1	1	1	1	1	1	1	2	1	1	1	1	1	2	2	2
PF00805.21	2	2	2	2	2	2	2	2	2	2	2	2	2	2	2	3	2	7	6	2	4	2	2	2	2	2	2	2	2	2	2	2
PF13576.5	1	1	1	1	2	1	1	1	1	1	1	1	1	1	0	1	0	1	2	0	1	1	1	1	0	1	0	1	0	1	1	1
PF13599.5	1	1	1	1	1	1	1	1	1	1	1	1	1	1	1	1	1	3	3	1	2	2	1	1	1	1	1	1	1	1	1	1
PF05524.12	1	0	1	2	1	1	1	1	1	1	1	1	1	1	1	1	1	1	1	1	1	1	1	1	1	1	1	1	1	1	1	1
PF00391.22	1	0	1	1	1	1	1	1	1	1	1	1	1	1	2	1	1	1	1	1	1	1	1	1	1	1	1	1	1	1	1	1
PF02896.17	1	0	1	1	1	1	1	1	1	1	1	1	1	1	1	1	1	1	1	1	1	1	1	1	1	1	1	1	1	1	1	1
PF01293.19	1	1	1	1	1	1	1	1	1	1	1	1	1	1	1	1	1	1	1	1	1	1	1	1	1	1	1	1	1	1	1	1
PF01252.17	1	1	1	1	1	1	1	1	1	1	1	1	1	1	1	1	1	1	1	1	1	1	1	1	1	1	1	1	1	1	1	1
PF00112.22	1	0	1	1	1	1	1	1	1	1	1	1	1	1	1	1	1	1	1	1	1	1	1	1	1	1	1	1	1	1	1	1
PF01650.17	1	1	1	1	1	1	1	1	1	1	1	1	1	1	1	1	1	1	1	1	1	1	1	1	1	1	1	1	1	1	1	1
PF00656.21	1	1	1	1	1	1	1	1	1	1	1	2	1	1	1	1	1	3	2	2	1	1	1	1	2	2	1	2	1	2	1	1
PF07722.12	5	2	5	3	5	4	4	5	4	5	4	5	3	4	4	4	5	6	6	4	3	3	3	5	4	3	3	5	3	5	5	5
PF13529.5	1	0	1	1	1	1	1	1	1	1	1	1	1	1	1	1	1	1	1	1	1	1	1	1	1	2	2	1	1	1	1	1
PF05708.11	1	0	1	0	1	1	1	0	0	1	0	1	0	0	0	1	1	0	0	0	1	1	0	0	1	1	1	1	1	0	0	0
PF01433.19	1	1	1	1	1	1	1	1	1	1	1	1	1	1	1	1	1	1	1	1	1	1	1	1	1	1	1	1	1	1	1	1
PF00413.23	1	0	1	0	2	0	0	0	0	1	0	1	0	0	0	0	0	0	0	0	0	0	0	2	0	0	0	2	0	2	1	1
PF00246.23	2	2	2	2	2	3	3	2	2	2	2	2	2	2	1	2	1	3	3	3	2	2	2	2	2	1	2	2	2	2	2	2
PF01427.16	1	0	1	0	1	1	1	0	0	1	0	1	0	0	0	0	0	0	0	0	0	0	0	1	0	0	0	1	0	1	1	1
PF00675.19	2	0	2	2	2	3	3	3	3	2	2	2	2	2	2	2	2	2	2	2	2	2	2	2	2	2	2	2	2	2	2	2
PF05193.20	3	3	3	3	3	3	3	3	3	3	3	3	3	3	3	3	3	3	3	3	3	3	3	3	3	3	3	3	4	3	3	3
PF00883.20	1	1	1	1	1	1	1	1	1	1	1	1	1	1	1	1	1	1	1	1	1	1	1	1	1	1	1	1	1	1	1	1
PF01244.20	2	0	2	0	2	0	0	0	0	1	0	2	0	0	0	0	0	0	0	0	0	0	0	2	0	0	0	2	0	1	2	2
PF01546.27	3	1	3	3	3	2	2	4	4	2	4	3	4	4	2	2	2	2	2	2	2	2	4	3	2	2	2	3	3	3	3	3
PF00814.24	2	2	2	2	2	2	2	1	2	2	2	2	2	2	2	2	2	2	2	2	3	2	2	2	2	2	2	2	2	2	2	2
PF01551.21	11	13	12	14	12	13	13	12	14	13	16	12	15	15	15	15	13	12	12	14	16	15	14	12	17	14	16	12	20	13	12	12
PF00557.23	5	4	5	6	5	2	2	5	5	5	5	5	5	5	2	2	2	5	5	5	3	2	5	5	2	3	2	5	3	5	5	5
PF04389.16	2	0	2	1	2	0	0	2	2	0	0	2	2	2	0	0	1	1	1	1	1	0	1	1	1	0	0	0	0	2	0	0
PF01432.19	1	1	1	1	1	1	1	1	1	1	1	1	1	1	1	1	1	1	1	1	1	1	1	1	1	1	1	1	2	1	1	1
PF01434.17	1	1	1	1	1	1	1	1	1	1	1	1	1	1	1	1	1	1	1	1	1	1	1	1	1	1	1	1	1	1	1	1
PF01435.17	7	7	7	7	8	6	6	8	6	8	8	7	7	7	2	5	2	6	7	7	4	3	7	7	2	4	2	7	2	8	7	7
PF16491.4	1	1	1	1	1	0	0	1	1	1	1	1	1	1	0	1	0	1	1	1	0	0	1	1	0	0	0	1	0	1	1	1
PF02163.21	1	1	1	1	2	2	2	1	1	1	1	1	1	1	2	1	1	2	1	1	1	1	1	2	1	1	1	1	1	2	1	1
PF13398.5	1	1	1	1	1	1	1	0	1	1	1	1	1	1	1	1	1	1	1	1	1	1	1	1	1	1	1	1	1	1	1	1
PF05299.11	1	1	1	1	1	1	1	1	1	1	1	1	1	1	1	1	1	1	1	1	1	1	1	1	1	1	1	1	1	1	1	1
PF09375.9	3	2	3	2	3	3	3	2	2	3	2	3	2	2	2	2	2	3	3	3	2	2	2	3	2	2	2	3	2	3	3	3
PF04327.11	1	1	1	1	1	1	1	1	1	1	1	1	1	1	1	1	1	1	1	1	1	1	1	1	1	1	1	1	1	1	1	1
PF02129.17	2	1	2	1	2	2	2	1	1	2	2	3	2	2	0	0	0	2	3	2	1	0	2	2	0	0	0	1	0	2	2	2
PF00717.22	4	3	4	4	5	4	4	4	4	5	3	4	3	3	4	4	4	3	3	3	4	4	3	3	4	6	4	3	4	4	3	3
PF10502.8	2	0	2	0	2	2	2	0	0	1	0	2	0	0	0	0	0	1	2	1	0	0	0	2	0	0	0	2	0	1	3	3
PF03572.17	4	2	4	2	3	2	1	2	2	2	2	2	2	2	2	2	2	2	2	2	2	2	2	3	2	2	2	3	2	2	2	2
PF01343.17	3	2	3	3	3	3	3	4	4	3	4	3	4	4	4	4	4	3	3	3	4	4	4	3	4	4	4	3	4	3	3	3
PF00082.21	6	0	7	0	3	0	0	0	0	7	0	2	1	0	2	2	0	2	2	6	0	0	0	2	1	0	0	3	1	4	2	2
PF00326.20	1	3	1	4	0	3	3	4	4	0	4	2	5	5	2	1	2	3	3	1	1	1	5	0	1	2	2	1	2	0	1	1
PF01195.18	2	2	2	2	2	2	2	2	2	2	2	2	2	2	2	2	2	2	2	2	2	2	2	2	2	2	2	2	2	2	2	2
PF08530.9	1	0	1	0	1	1	1	1	1	1	1	1	1	1	0	0	0	1	1	1	0	0	1	1	0	0	0	1	0	1	1	1
PF01327.20	1	1	1	1	1	1	1	1	1	1	1	1	1	1	1	1	1	1	1	1	1	1	1	1	1	1	1	1	1	1	1	1
PF13714.5	1	0	1	0	1	0	0	0	0	0	1	1	0	0	0	0	0	0	0	0	1	0	0	0	0	1	0	1	0	0	0	0
PF01497.17	2	1	2	1	2	2	2	1	1	2	1	2	1	1	1	1	1	1	1	2	1	1	1	2	1	1	1	2	1	2	2	2
PF00141.22	1	1	1	1	1	1	1	1	1	1	1	1	1	1	1	1	0	1	1	1	1	1	1	1	0	1	1	1	1	1	1	1
PF00365.19	1	1	1	1	1	1	1	1	1	1	1	1	1	2	1	1	1	1	1	1	1	1	1	1	1	1	1	1	1	1	1	1
PF00294.23	3	2	3	2	2	2	2	2	3	2	3	3	3	3	4	4	3	2	2	4	4	4	3	3	3	4	3	2	4	2	3	3
PF17147.3	1	1	1	1	1	1	1	1	1	1	1	1	1	1	1	0	1	0	0	1	1	1	1	0	1	1	1	1	0	0	0	0
PF07819.12	4	3	4	2	4	5	5	4	4	3	4	5	4	4	3	4	3	5	5	5	3	4	4	4	3	3	2	4	3	3	4	4
PF09587.9	3	2	3	3	3	3	3	2	2	3	2	3	2	2	2	2	2	3	3	3	2	2	2	3	2	2	2	3	2	3	3	3
PF00342.18	2	1	2	1	1	1	1	1	1	1	1	2	1	1	2	2	2	1	1	1	1	1	1	2	1	1	2	2	2	1	2	2
PF00162.18	1	1	1	1	1	1	1	2	2	1	1	1	1	1	1	1	1	1	1	1	1	1	1	1	1	1	1	1	1	1	1	1
PF02878.15	2	1	2	1	2	2	2	2	2	2	2	2	2	2	2	2	2	2	2	2	2	2	2	2	2	2	2	2	2	2	2	2
PF02879.15	2	1	2	1	2	2	2	2	2	2	2	2	2	2	2	2	2	2	2	2	2	2	2	2	2	2	2	2	2	2	2	2
PF02880.15	2	1	2	2	2	2	2	2	2	2	2	2	2	2	2	2	2	2	2	2	2	2	2	2	2	2	2	2	2	2	2	2
PF00408.19	1	1	1	2	1	1	2	1	1	1	1	1	1	1	1	1	1	1	1	1	1	1	2	1	1	1	1	1	1	1	1	1
PF04020.12	1	1	1	1	1	1	1	1	1	1	1	1	1	1	1	1	1	1	1	1	1	1	1	1	1	1	1	1	1	1	1	1
PF00589.21	5	3	5	6	8	5	5	4	5	6	7	6	10	6	9	9	4	10	5	6	4	4	5	8	6	6	7	9	6	6	6	6
PF02899.16	3	2	3	3	3	3	3	3	4	4	3	3	6	4	3	4	3	3	3	3	3	3	4	3	3	3	3	3	3	4	3	3
PF13495.5	4	2	4	4	4	4	4	3	4	4	5	4	6	4	3	4	3	4	4	4	3	3	4	5	3	3	3	5	3	4	4	4
PF07879.10	1	1	1	1	1	1	1	1	1	1	1	1	1	1	1	1	1	1	1	1	1	1	1	1	1	1	1	1	1	1	1	1
PF02604.18	3	0	3	0	5	2	2	0	0	2	1	1	0	0	1	3	1	0	0	2	1	0	0	3	0	1	0	2	3	2	2	2
PF13557.5	1	1	1	1	0	0	0	0	0	0	1	0	1	1	0	0	1	0	0	0	1	1	1	2	1	1	1	2	1	0	1	1
PF02912.17	1	0	1	0	1	1	1	1	1	1	1	1	1	1	1	1	1	1	1	1	1	1	1	1	1	1	1	1	1	1	1	1
PF01384.19	1	0	1	1	1	1	1	1	1	1	1	1	1	1	1	1	1	1	1	1	1	1	1	1	1	1	1	1	1	1	1	1
PF09423.9	1	0	1	1	1	1	1	1	1	1	1	1	1	1	1	1	1	1	1	1	1	1	1	1	1	1	1	1	1	1	1	1
PF02562.15	1	1	1	1	1	1	1	1	1	1	1	1	1	1	1	1	1	1	1	1	1	1	1	1	1	1	1	1	1	1	1	1
PF01663.21	2	3	2	4	2	2	2	2	2	3	2	2	2	2	3	2	2	2	2	2	2	2	2	1	3	3	3	2	2	4	2	2
PF08543.11	3	4	3	3	4	3	3	3	4	4	4	4	4	4	4	4	4	2	2	2	4	4	4	4	4	4	4	4	4	4	4	4
PF01895.18	2	2	2	2	2	2	2	2	2	2	2	2	2	2	2	2	2	2	2	2	2	2	2	2	2	2	2	2	2	2	2	2
PF02811.18	1	1	1	1	1	1	1	1	1	1	1	1	1	1	1	1	1	1	1	1	1	1	1	1	1	1	1	1	1	1	1	1
PF05721.12	1	0	1	1	0	0	0	1	1	0	1	1	1	1	0	0	0	0	0	0	0	1	0	0	0	1	0	1	0	1	0	0
PF02567.15	1	1	1	1	1	1	1	0	1	1	1	1	1	1	2	1	0	1	1	1	2	1	1	1	0	1	0	1	0	1	1	1
PF11104.7	1	1	1	0	1	1	1	1	1	1	1	1	1	1	1	1	1	1	1	1	1	1	1	1	1	1	1	1	1	1	1	1
PF07238.13	6	4	6	7	7	7	7	5	5	6	6	6	6	6	4	4	5	17	14	15	4	4	6	7	5	4	5	7	4	6	8	8
PF01850.20	7	0	7	0	10	9	9	3	5	8	2	9	2	1	9	16	7	1	1	8	6	5	1	7	1	8	8	7	10	7	5	5
PF02678.15	3	2	3	3	4	2	2	3	3	3	3	4	3	3	2	2	2	3	3	3	2	2	3	3	2	2	2	3	2	3	3	3
PF05726.12	2	2	2	2	3	2	2	2	2	2	2	3	2	2	2	2	2	2	2	2	2	2	2	2	2	2	2	2	2	2	2	2
PF00224.20	2	2	2	1	2	2	2	2	2	2	2	2	2	2	2	2	2	2	2	2	2	2	2	2	2	2	2	2	2	2	2	2
PF00069.24	2	2	2	2	2	3	3	3	3	2	2	2	2	2	3	3	3	4	4	4	3	3	3	2	3	3	2	2	3	2	2	2
PF07714.16	2	2	2	2	2	3	3	3	3	2	2	2	2	2	3	3	3	4	4	4	3	3	3	2	3	3	2	2	3	2	2	2
PF02887.15	2	2	2	2	2	2	2	2	2	2	2	2	2	2	2	2	2	2	2	2	2	2	2	2	2	2	2	2	2	2	2	2
PF13091.5	3	0	3	2	3	5	5	2	2	2	2	2	2	3	3	2	3	3	3	3	2	2	2	2	3	2	3	2	3	3	2	2
PF13396.5	2	1	2	1	2	0	0	1	0	2	1	1	1	1	1	1	1	2	2	2	1	1	1	1	1	2	1	2	1	2	4	4
PF07715.14	6	6	6	7	6	7	7	8	7	6	10	6	8	8	9	12	10	6	6	7	12	10	8	6	9	12	9	6	8	6	6	6
PF01523.15	2	1	2	2	2	2	2	2	2	2	2	2	2	2	2	2	2	2	2	2	2	2	2	2	2	2	2	2	2	2	2	2
PF01238.20	1	1	1	1	1	1	1	1	1	1	1	1	1	1	1	1	1	1	1	1	1	1	1	1	1	1	1	1	1	1	1	1
PF01625.20	2	2	2	2	2	2	2	2	2	2	2	2	2	2	2	2	2	2	2	2	2	2	2	2	2	2	2	2	2	2	2	2
PF02366.17	1	3	1	2	1	0	0	2	1	1	2	1	2	2	0	0	1	2	3	2	0	0	2	1	1	0	0	1	0	1	2	2
PF13231.5	5	5	5	4	4	3	3	5	4	6	5	5	5	5	4	4	4	6	5	5	3	2	5	5	4	3	4	5	4	6	7	7
PF03726.13	1	1	1	1	1	1	1	1	1	1	1	1	1	1	1	1	1	1	1	1	1	1	1	1	1	1	1	1	1	1	1	1
PF10590.8	1	1	1	1	1	1	1	1	1	1	1	1	1	1	1	1	1	1	1	1	1	1	1	1	1	1	1	1	1	1	1	1
PF01048.19	1	1	1	1	1	2	2	1	1	2	1	1	1	2	1	1	1	1	1	1	1	1	1	1	1	1	1	1	1	2	1	1
PF02233.15	1	1	1	1	1	1	1	1	1	1	1	1	1	1	1	1	1	1	1	1	1	1	1	1	1	1	1	1	1	1	1	1
PF12769.6	1	1	1	1	1	1	1	1	1	1	1	1	1	1	1	1	1	1	1	1	1	1	1	1	1	1	1	1	1	1	1	1
PF01743.19	2	2	2	2	2	2	2	2	2	2	2	2	2	3	2	2	2	2	2	2	2	2	2	2	2	2	2	2	2	2	2	2
PF12627.6	2	2	2	2	2	2	2	2	2	2	2	2	2	3	2	2	2	2	2	2	2	2	2	2	2	2	2	2	2	2	2	2
PF10604.8	2	3	2	2	2	2	2	5	5	1	4	2	3	3	1	2	1	4	7	2	3	3	3	2	1	3	2	1	1	1	3	3
PF00348.16	2	2	2	2	2	2	2	2	2	2	2	2	2	3	2	2	2	2	2	2	2	2	2	2	2	2	2	2	2	2	2	2
PF01522.20	3	3	3	3	3	3	3	3	3	2	4	3	4	4	4	4	3	5	5	6	4	3	4	4	3	4	4	3	5	2	3	3
PF01943.16	1	0	1	1	1	1	1	1	2	1	2	1	2	2	2	2	2	1	1	2	2	2	2	2	2	2	2	2	2	1	1	1
PF02719.14	7	10	7	11	7	12	12	13	18	9	17	8	17	17	19	17	14	12	12	14	13	14	19	7	16	15	11	7	15	8	7	7
PF14667.5	3	1	3	1	3	2	2	2	2	3	3	3	3	3	3	3	3	2	2	3	2	2	3	4	3	3	3	4	3	4	3	3
PF16939.4	1	1	1	1	1	1	1	1	1	1	1	1	1	1	1	1	1	1	1	1	2	2	1	1	1	2	1	1	1	1	1	1
PF11389.7	2	2	2	3	2	1	1	4	4	3	3	2	3	3	1	1	1	1	2	1	1	1	3	2	1	1	1	2	1	3	2	2
PF07396.10	1	1	1	2	1	0	0	0	0	1	1	1	1	1	0	0	1	1	1	1	0	0	1	1	0	0	0	1	0	1	0	0
PF01379.19	1	0	1	1	1	1	1	1	1	1	1	1	1	1	1	1	1	1	1	1	1	1	1	1	1	1	1	1	1	1	1	1
PF07244.14	4	2	4	4	4	4	4	4	0	4	4	4	4	4	4	4	4	4	4	4	4	4	4	4	4	4	4	4	4	4	4	4
PF08478.9	1	1	1	1	1	1	1	1	1	1	1	1	1	1	1	1	1	1	1	1	1	1	1	1	1	1	1	1	1	1	1	1
PF00157.16	1	0	1	0	0	0	0	0	0	1	0	1	0	0	0	0	0	0	0	0	0	0	0	1	0	0	0	1	0	1	1	1
PF00550.24	1	2	1	2	1	5	5	1	1	1	1	1	1	1	2	1	1	1	1	1	1	1	1	1	1	1	1	1	1	1	1	1
PF13672.5	1	0	1	1	1	1	1	1	1	1	1	1	1	1	1	1	1	1	1	1	1	1	1	1	1	1	0	1	1	1	1	1
PF03976.13	1	2	1	2	1	1	1	1	1	1	2	1	2	2	1	2	2	1	1	1	1	1	2	1	1	1	2	1	0	1	1	1
PF02541.15	1	1	1	1	1	1	1	1	1	1	1	1	1	1	1	1	1	1	1	1	1	1	1	1	1	1	1	1	1	1	1	1
PF02503.16	1	1	1	1	1	1	1	1	1	1	1	1	1	1	1	1	1	1	1	1	1	1	1	1	1	1	1	1	1	1	1	1
PF13090.5	1	1	1	1	1	1	1	1	1	1	1	1	1	1	1	1	1	1	1	1	1	1	1	1	1	1	1	1	1	1	1	1
PF13089.5	1	1	1	1	1	1	1	1	1	1	1	1	1	1	1	1	1	1	1	1	1	1	1	1	1	1	1	1	1	1	1	1
PF04193.13	1	1	1	1	1	1	1	1	1	1	1	1	1	1	1	1	1	1	1	1	1	1	1	1	1	1	1	1	1	1	1	1
PF01502.17	1	1	1	1	1	1	1	1	1	1	1	1	1	1	1	1	1	1	1	1	1	1	1	1	1	2	1	1	1	1	1	1
PF01503.16	2	2	2	2	2	2	2	2	2	1	2	2	2	2	2	2	2	2	1	2	2	2	2	2	2	2	2	2	2	1	2	2
PF00697.21	1	1	1	1	1	1	1	1	1	1	1	1	1	1	1	1	1	1	1	1	1	1	1	1	1	1	1	1	1	1	1	1
PF01255.18	1	0	1	1	1	1	1	1	1	1	1	1	1	1	1	1	1	1	1	1	1	1	1	1	1	1	1	1	1	1	1	1
PF00156.26	5	6	5	6	5	5	5	5	6	5	6	5	6	6	6	6	5	5	6	5	5	5	6	5	5	6	5	5	6	5	5	5
PF13793.5	1	2	1	2	1	2	2	2	2	1	2	1	2	2	1	2	1	1	1	1	1	1	2	1	1	2	1	1	1	1	1	1
PF14572.5	1	1	1	1	1	1	1	1	1	1	1	1	2	2	1	1	1	1	1	1	1	1	2	1	1	1	1	1	1	1	1	1
PF06325.12	4	3	4	3	4	1	1	3	3	1	4	4	5	4	4	3	4	3	4	2	3	3	5	4	4	3	4	4	4	2	4	4
PF00227.25	1	1	1	1	1	1	1	1	1	1	1	1	1	1	1	1	1	1	1	1	1	1	1	1	1	1	1	1	1	1	1	1
PF00361.19	5	6	5	4	5	4	4	5	5	5	5	5	4	5	6	5	5	5	5	5	5	5	5	5	5	5	5	5	6	5	4	4
PF00662.19	1	1	1	1	1	1	1	1	1	1	1	1	1	1	1	1	1	1	1	1	1	1	1	1	1	1	1	1	1	1	1	1
PF00484.18	2	2	2	2	2	1	1	1	1	2	2	2	2	2	1	1	1	1	1	1	1	1	2	2	1	1	1	2	1	2	1	1
PF01619.17	1	1	1	1	1	1	1	1	1	1	1	1	1	2	0	0	0	1	1	1	0	0	1	1	0	0	0	1	0	1	1	1
PF00160.20	2	3	2	2	2	2	2	2	2	2	2	2	2	2	2	2	2	2	2	2	2	2	2	2	2	2	2	2	2	2	2	2
PF13367.5	2	2	2	2	2	2	2	2	2	2	2	2	2	3	2	2	2	2	2	2	2	2	2	2	2	2	2	2	2	2	2	2
PF01416.19	1	1	1	1	1	1	1	1	1	1	1	1	1	1	1	1	1	1	1	1	1	1	1	1	1	1	1	1	1	1	1	1
PF00849.21	4	3	4	3	4	4	4	3	4	4	4	4	4	4	4	4	4	4	4	4	4	4	4	4	4	4	4	4	4	4	4	4
PF14870.5	1	0	1	0	1	0	0	0	0	1	0	1	0	0	0	0	0	1	1	1	0	0	0	1	0	0	0	1	0	0	1	1
PF02666.14	1	1	1	1	1	1	1	1	1	1	1	1	1	1	1	1	1	1	1	1	1	1	1	1	1	1	1	1	1	1	1	1
PF12738.6	1	1	1	1	1	1	1	0	1	1	1	1	1	1	1	1	1	1	1	1	1	1	1	1	1	1	1	1	1	1	1	1
PF01329.18	1	1	1	1	1	1	1	1	1	1	1	1	1	1	1	1	1	1	1	1	1	1	1	1	1	1	1	0	1	1	1	1
PF00809.21	2	2	2	2	2	2	2	1	1	2	2	2	2	2	2	2	2	2	2	2	2	2	2	2	2	2	2	2	3	2	2	2
PF01242.18	2	2	2	2	2	2	2	2	2	2	2	2	2	2	2	2	2	2	2	2	2	2	2	2	2	2	2	2	2	2	2	2
PF00854.20	3	2	3	2	3	2	2	2	2	2	2	2	2	2	2	2	2	3	3	3	2	2	2	3	2	2	2	3	3	2	3	3
PF00381.18	1	1	1	1	1	1	1	1	1	1	1	1	1	1	1	1	1	1	1	1	1	1	1	1	1	1	1	1	1	1	1	1
PF00359.21	1	1	1	1	1	1	1	1	1	1	1	1	1	3	1	1	1	1	1	1	1	1	1	1	1	1	1	1	1	1	1	1
PF04845.12	1	0	1	0	1	1	1	0	0	1	0	1	0	0	0	0	0	1	1	1	0	0	0	1	0	0	0	1	0	1	1	1
PF02700.13	1	1	1	1	1	1	1	1	1	1	1	1	1	1	1	1	1	1	1	1	1	1	1	1	1	1	1	1	1	1	1	1
PF01243.19	1	2	1	2	1	1	1	2	2	1	1	1	1	1	1	2	1	1	1	1	2	2	1	1	1	2	1	1	1	1	1	1
PF12766.6	1	1	1	1	1	1	1	1	1	1	1	1	1	1	1	1	1	1	1	1	1	1	1	1	1	1	1	1	1	1	1	1
PF00719.18	1	0	1	1	1	1	1	0	1	1	1	1	1	1	1	1	1	1	0	0	1	1	1	1	1	1	1	1	1	1	1	1
PF00070.26	12	8	12	9	11	11	11	10	11	10	10	12	8	10	6	7	6	10	10	10	7	6	8	12	7	6	6	12	5	11	12	12
PF07992.13	18	14	18	13	18	16	16	13	14	18	15	17	13	15	7	7	7	15	16	15	8	8	12	18	7	7	6	18	7	20	19	19
PF13738.5	11	7	11	7	11	10	10	8	9	13	10	10	8	9	4	5	4	10	10	10	6	6	8	10	5	5	4	11	4	14	11	11
PF02852.21	3	3	3	3	3	3	3	3	3	3	3	3	3	3	3	3	3	3	3	3	3	3	3	3	3	3	3	3	3	4	3	3
PF01729.18	1	1	1	1	1	1	1	1	1	1	1	1	1	1	1	1	1	1	1	1	1	1	1	1	1	1	1	1	1	1	1	1
PF02749.15	1	0	1	0	1	1	1	1	1	1	1	1	1	1	1	1	1	1	1	1	1	1	1	1	1	1	1	1	1	1	1	1
PF06508.12	2	1	2	2	2	2	2	2	2	2	1	2	2	2	1	1	1	2	2	2	2	1	2	2	1	2	1	2	1	2	2	2
PF14489.5	1	1	1	1	1	1	1	1	1	1	1	1	1	1	1	1	1	1	1	1	1	1	1	1	1	1	1	1	1	1	1	1
PF02547.14	1	1	1	1	1	1	1	1	1	1	1	1	1	1	1	1	1	1	1	1	1	1	1	1	1	1	1	1	2	1	1	1
PF01424.21	1	1	1	1	1	1	1	0	1	1	1	1	1	2	1	1	1	1	1	1	1	1	1	1	1	1	1	1	1	1	1	1
PF08423.10	1	1	1	2	1	2	2	2	2	1	2	1	2	2	2	2	2	1	1	1	2	2	2	1	2	2	2	1	2	1	1	1
PF04002.14	1	1	1	1	1	1	1	1	1	1	1	1	1	1	1	1	1	1	1	1	1	1	1	1	1	1	1	1	1	1	1	1
PF04055.20	13	11	13	13	13	14	14	15	16	19	16	13	15	16	11	13	11	15	14	15	12	13	15	14	10	11	11	14	11	18	14	14
PF00071.21	2	1	2	2	2	2	2	2	2	2	2	2	2	2	2	2	2	2	2	2	2	2	2	2	2	2	2	2	2	2	2	2
PF02033.17	1	1	1	1	1	1	1	1	1	1	1	1	1	1	1	1	1	1	1	1	1	1	1	1	1	1	1	1	0	1	1	1
PF00415.17	5	4	5	4	5	0	0	6	6	0	5	5	5	5	5	0	5	0	0	0	4	4	5	0	5	4	5	0	5	0	0	0
PF13540.5	4	3	4	3	4	0	0	3	3	0	2	4	3	3	3	0	4	0	0	0	4	4	3	0	3	3	4	0	3	0	0	0
PF06271.11	1	0	1	0	1	0	0	0	0	2	0	1	0	0	0	0	0	0	0	0	0	0	0	1	0	0	0	1	0	3	1	1
PF00154.20	2	1	2	1	2	2	2	1	1	2	2	2	1	1	1	1	1	2	2	2	1	1	1	2	1	1	1	2	1	2	2	2
PF17191.3	1	0	1	0	1	1	1	1	1	1	1	1	1	1	1	1	1	1	1	1	1	1	1	1	1	1	1	1	1	1	1	1
PF02565.14	1	1	1	1	1	1	1	1	1	1	1	1	1	1	1	1	1	1	1	1	1	1	1	1	1	1	1	1	1	1	1	1
PF11967.7	1	0	1	1	1	0	0	1	1	1	1	1	1	1	1	1	1	1	1	1	1	1	1	1	1	1	1	1	1	1	0	0
PF16124.4	2	2	2	2	2	1	1	2	2	2	2	2	2	2	2	2	2	2	2	2	2	2	2	2	2	2	2	2	2	2	2	2
PF02132.14	1	1	1	1	1	1	1	1	1	1	1	1	1	1	1	1	1	1	1	1	1	1	1	1	1	1	1	1	1	1	1	1
PF08534.9	9	7	9	8	9	8	8	8	8	8	9	9	9	9	7	8	8	9	9	8	8	7	9	9	6	8	7	10	7	8	9	9
PF04607.16	1	1	1	1	1	1	1	1	1	1	1	2	1	1	1	1	1	1	1	1	1	1	1	1	1	2	2	1	1	1	1	1
PF04851.14	9	8	9	9	10	9	8	8	10	11	8	9	8	9	8	11	9	9	11	9	9	11	9	9	9	12	9	11	9	14	10	10
PF00072.23	76	51	76	54	71	60	59	56	59	69	66	67	68	67	47	60	45	75	71	68	52	52	67	72	49	51	49	72	48	68	78	78
PF00472.19	3	3	3	2	3	3	3	2	3	3	3	3	3	3	3	3	3	3	3	3	3	3	3	3	3	3	3	3	3	3	3	3
PF16658.4	1	0	1	1	1	1	1	1	1	1	1	1	1	1	1	1	1	1	1	1	1	1	1	1	1	1	1	1	1	1	1	1
PF00581.19	9	6	9	10	9	5	5	9	9	13	8	10	11	11	4	5	5	8	7	7	5	5	11	9	4	4	4	8	4	13	9	9
PF12368.7	1	1	1	1	1	1	1	1	1	1	1	1	1	1	1	1	1	1	1	1	1	1	1	1	1	1	1	1	1	1	1	1
PF01694.21	4	4	4	4	5	4	4	3	4	5	4	4	5	5	4	4	4	4	4	4	5	5	5	4	4	4	4	5	4	5	4	4
PF07498.11	1	0	1	1	1	1	1	1	1	1	1	1	1	1	1	1	1	1	1	1	1	1	1	1	1	1	1	1	1	1	1	1
PF07497.11	1	0	1	1	1	1	1	1	1	1	1	1	1	1	1	1	1	1	1	1	1	1	1	1	1	1	1	1	1	1	1	1
PF05593.13	9	6	9	1	3	1	1	4	6	7	0	5	3	2	4	3	0	0	0	1	3	2	0	3	2	3	5	4	0	7	3	3
PF01872.16	5	4	5	5	6	5	5	4	4	5	4	5	4	4	3	4	2	8	6	4	3	3	4	5	2	4	3	5	3	5	3	3
PF00636.25	1	1	1	1	1	1	1	1	1	1	1	1	1	1	1	1	1	1	1	1	1	1	1	1	1	1	1	1	1	1	1	1
PF14622.5	1	1	1	1	1	1	1	1	1	1	1	1	1	1	1	1	1	1	1	1	1	1	1	1	1	1	1	1	1	1	1	1
PF01042.20	1	0	1	1	1	1	1	2	2	1	1	1	1	1	1	1	1	1	1	1	1	1	1	1	1	1	1	1	1	1	1	1
PF08471.9	1	0	1	1	1	1	1	1	1	1	1	1	1	1	1	1	1	1	1	1	1	1	1	1	1	1	1	1	1	1	1	1
PF02867.14	2	0	2	2	2	3	3	2	2	2	2	2	2	2	2	2	2	2	2	2	2	2	2	2	2	2	2	2	3	2	2	2
PF00687.20	1	1	1	1	1	1	1	1	1	1	1	1	1	1	1	1	1	1	1	1	1	1	1	1	1	1	1	1	1	1	1	1
PF00466.19	1	1	1	1	1	1	1	1	1	1	1	1	1	1	1	1	1	1	1	1	1	1	1	1	1	1	1	1	1	1	1	1
PF00298.18	1	1	1	1	1	1	1	1	1	1	1	1	1	1	1	1	1	1	1	1	1	1	1	1	1	1	1	1	1	1	1	1
PF03946.13	1	1	1	1	1	1	1	1	1	1	1	1	1	1	1	1	1	1	1	1	1	1	1	1	1	1	1	1	1	1	1	1
PF00542.18	1	1	1	1	1	1	1	1	1	1	1	1	1	1	1	1	1	1	1	1	1	1	1	1	1	1	1	1	1	1	1	1
PF16320.4	1	1	1	1	1	1	1	1	1	1	1	1	1	1	1	1	1	1	1	1	1	1	1	1	1	1	1	1	1	1	1	1
PF00572.17	1	1	1	1	1	1	1	1	1	1	1	1	1	1	1	1	1	1	1	1	1	1	1	1	1	1	1	1	1	1	1	1
PF00238.18	1	1	1	1	1	1	1	1	1	1	1	1	1	1	1	1	1	1	1	1	1	1	1	1	1	1	1	1	1	1	1	1
PF00252.17	1	1	1	1	1	1	1	1	1	1	1	1	1	1	1	1	1	1	1	1	1	1	1	1	1	1	1	1	1	1	1	1
PF01196.18	1	1	1	1	1	1	1	1	1	1	1	1	1	1	1	1	1	1	1	1	1	1	1	1	1	1	1	1	1	1	1	1
PF00861.21	1	1	1	1	1	1	1	1	1	1	1	1	1	1	1	1	1	1	1	1	1	1	1	1	1	1	1	1	1	1	1	1
PF01245.19	1	1	1	0	1	1	1	1	1	1	1	1	1	1	1	1	1	1	1	1	1	1	1	1	1	1	1	1	1	1	1	1
PF00181.22	1	0	1	1	1	1	1	1	1	1	1	1	1	1	1	1	1	1	1	1	1	1	1	1	1	1	1	1	1	1	1	1
PF00453.17	1	1	1	1	1	1	1	1	1	1	1	1	1	1	1	1	1	1	1	1	1	1	1	1	1	1	1	1	1	1	1	1
PF00829.20	1	1	1	1	1	1	1	1	1	1	1	1	1	1	1	1	1	1	1	1	1	1	1	1	1	1	1	1	1	1	1	1
PF00237.18	1	1	1	1	1	1	1	1	1	1	1	1	1	1	1	1	1	1	1	1	1	1	1	1	1	1	1	1	1	1	1	1
PF00276.19	1	1	1	1	1	1	1	1	1	1	1	1	1	1	1	1	1	1	1	1	1	1	1	1	1	1	1	1	1	1	1	1
PF17136.3	1	1	1	1	1	1	1	1	1	1	1	1	1	1	1	1	1	1	1	1	1	1	1	1	1	1	1	1	1	1	1	1
PF01386.18	1	1	1	1	1	1	1	1	1	1	1	1	1	1	1	1	1	1	1	1	1	1	1	1	1	1	1	1	1	1	1	1
PF01016.18	1	1	1	1	1	1	1	1	1	1	1	1	1	1	1	1	1	1	1	1	1	1	1	1	1	1	1	1	1	1	1	1
PF00828.18	1	1	1	1	1	1	1	1	1	1	1	1	1	1	1	1	1	1	1	1	1	1	1	1	1	1	1	1	1	1	1	1
PF00830.18	1	0	1	1	1	1	1	1	1	1	1	1	1	1	1	1	1	0	0	0	0	1	1	1	1	1	1	1	1	1	1	1
PF00831.22	1	1	1	1	1	1	1	1	1	1	1	1	1	1	1	1	1	1	1	1	1	1	1	1	1	1	1	1	1	1	1	1
PF03947.17	1	1	1	1	1	1	1	1	1	1	1	1	1	1	1	1	1	1	1	1	1	1	1	1	1	1	1	1	1	1	1	1
PF00297.21	1	1	1	1	1	1	1	1	1	1	1	1	1	1	1	1	1	1	1	1	1	1	1	1	1	1	1	1	1	1	1	1
PF00327.19	1	1	1	1	1	1	1	1	1	1	1	1	1	2	1	1	1	1	1	1	1	1	1	1	1	1	1	1	1	1	1	1
PF01197.17	1	1	1	1	1	1	1	1	1	1	1	1	1	1	1	1	1	1	1	1	1	1	1	1	1	1	1	1	1	1	1	1
PF01783.22	1	0	1	1	1	0	0	1	1	0	0	1	0	0	1	1	1	0	0	0	1	1	0	1	1	1	1	1	1	0	1	1
PF00468.16	1	1	1	1	1	0	0	0	1	1	1	1	0	1	1	1	1	0	1	0	1	1	0	1	1	1	1	1	1	1	1	1
PF01632.18	1	1	1	1	1	1	1	1	1	1	1	1	1	1	0	1	1	1	1	1	1	1	1	1	0	1	1	1	1	1	1	1
PF00573.21	1	1	1	1	1	1	1	1	1	1	1	1	1	1	1	1	1	1	1	1	1	1	1	1	1	1	1	1	1	1	1	1
PF00281.18	1	1	1	1	1	1	1	1	1	1	1	1	1	1	1	1	1	1	1	1	1	1	1	1	1	1	1	1	1	1	1	1
PF00673.20	1	1	1	1	1	1	1	1	1	1	1	1	1	1	1	1	1	1	1	1	1	1	1	1	1	1	1	1	1	1	1	1
PF00347.22	2	2	2	2	2	2	2	2	2	2	2	2	2	2	2	2	2	2	2	2	2	2	2	2	2	2	2	2	2	2	2	2
PF03948.13	1	1	1	1	1	1	1	1	1	1	1	1	1	1	1	1	1	1	1	1	1	1	1	1	1	1	1	1	1	1	1	1
PF01281.18	1	1	1	1	1	1	1	1	1	1	1	1	1	1	1	1	1	1	1	1	1	1	1	1	1	1	1	1	1	1	1	1
PF00338.21	1	1	1	1	1	1	1	1	1	1	1	1	1	1	1	1	1	1	1	1	1	1	1	1	1	1	1	1	1	1	1	1
PF00411.18	1	1	1	1	1	1	1	1	1	1	1	1	1	1	1	1	1	1	1	1	1	1	1	1	1	1	1	1	1	1	1	1
PF00416.21	1	1	1	1	1	1	1	1	1	1	1	1	1	1	1	1	1	1	1	1	1	1	1	1	1	1	1	1	1	1	1	1
PF00253.20	1	1	1	1	0	1	1	0	0	0	0	1	1	0	0	0	0	1	1	1	0	0	1	1	0	0	0	1	0	0	1	1
PF00312.21	1	1	1	1	1	1	1	1	1	1	1	1	1	1	1	1	1	1	1	1	1	1	1	1	1	1	1	1	1	1	1	1
PF00886.18	1	0	1	1	1	1	1	1	1	1	1	1	1	1	1	1	1	1	1	1	1	1	1	1	1	1	1	1	1	1	1	1
PF00366.19	1	1	1	1	1	1	1	1	1	1	1	1	1	1	1	1	1	1	1	1	1	1	1	1	1	1	1	1	1	1	1	1
PF01084.19	1	1	1	1	1	1	1	1	1	1	1	1	1	1	1	1	1	1	1	1	1	1	1	1	1	1	1	1	1	1	1	1
PF00203.20	1	1	1	1	1	1	1	1	1	1	1	1	1	1	1	1	1	1	1	1	1	1	1	1	1	1	1	1	1	1	1	1
PF00318.19	1	1	1	1	1	1	1	1	1	1	1	1	1	1	1	1	1	1	1	1	1	1	1	1	1	1	1	1	2	1	1	1
PF01649.17	1	0	1	0	1	0	0	1	1	1	1	1	1	1	1	1	1	0	1	0	1	1	1	1	1	1	1	1	1	1	1	1
PF01165.19	1	1	1	1	1	1	1	1	1	1	1	1	1	1	1	1	1	1	1	1	1	1	1	1	1	1	1	1	1	1	1	1
PF02482.18	1	1	1	1	1	1	1	1	1	1	1	1	1	1	1	1	1	1	1	1	1	1	1	1	1	1	1	1	1	1	1	1
PF00189.19	1	1	1	1	1	1	1	1	1	1	1	1	1	1	1	1	1	1	1	1	1	1	1	1	1	1	1	1	1	1	1	1
PF00163.18	1	1	1	1	1	1	1	1	1	1	1	1	1	2	1	1	1	1	1	1	1	1	1	1	1	1	1	1	1	1	1	1
PF00333.19	1	1	1	1	1	1	1	1	1	1	1	1	1	1	1	1	1	1	1	1	1	1	1	1	1	1	1	1	1	1	1	1
PF03719.14	1	1	1	1	1	1	1	1	1	1	1	1	1	2	1	1	1	1	1	1	1	1	1	1	1	1	1	1	1	1	1	1
PF01250.16	1	1	1	1	1	1	1	1	1	1	1	1	1	1	1	1	1	1	1	1	1	1	1	1	1	1	1	1	1	1	1	1
PF00177.20	1	1	1	1	1	1	1	1	1	1	1	1	1	1	1	1	1	1	1	1	1	1	1	1	1	1	1	1	1	1	1	1
PF00410.18	1	1	1	1	1	1	1	1	1	1	1	1	1	1	1	1	1	1	1	1	1	1	1	1	1	1	1	1	1	1	1	1
PF00380.18	1	1	1	1	1	1	1	1	1	1	1	1	1	1	1	1	1	1	1	1	1	1	1	1	1	1	1	1	1	1	1	1
PF14693.5	1	1	1	1	1	1	1	1	1	1	1	1	1	1	1	1	1	1	1	1	1	1	1	1	1	1	1	1	1	1	1	1
PF00164.24	1	2	1	1	1	1	1	1	1	1	1	1	1	1	1	1	1	1	1	1	1	1	1	1	1	1	1	1	1	1	1	1
PF00834.18	1	1	1	1	1	1	1	1	1	1	1	1	1	1	1	1	1	1	1	1	1	1	1	1	1	1	1	1	1	1	1	1
PF14200.5	5	0	5	0	6	13	13	0	0	2	3	5	3	3	0	0	0	0	0	1	0	0	3	6	0	0	0	6	0	2	5	5
PF00652.21	3	0	3	0	3	12	12	0	0	1	1	3	1	1	0	0	0	0	0	1	0	0	1	3	0	0	0	3	0	1	3	3
PF00355.25	2	1	2	2	2	2	2	2	3	3	2	2	1	2	1	2	1	2	2	2	2	2	1	2	1	1	1	2	1	3	2	2
PF13806.5	2	0	2	1	2	2	2	1	2	3	2	2	1	2	1	1	1	2	1	1	1	1	1	2	1	1	1	2	1	3	2	2
PF08443.10	1	2	1	2	1	1	1	2	2	1	1	1	1	1	2	3	1	2	3	1	2	2	1	2	3	2	2	1	3	1	1	1
PF01782.17	1	0	1	1	1	1	1	1	1	1	1	1	1	1	1	1	1	1	1	1	1	1	1	1	1	1	1	1	1	1	1	1
PF04321.16	8	9	8	9	8	12	12	13	19	8	20	8	20	20	20	20	17	14	13	17	17	15	21	8	17	17	14	9	16	8	8	8
PF07521.11	1	1	1	1	1	1	1	1	1	1	1	1	1	1	0	1	0	1	1	1	0	0	1	1	0	1	0	1	0	1	1	1
PF02646.15	1	0	1	0	1	1	1	0	0	1	0	1	0	0	0	0	0	1	1	1	0	0	0	1	0	0	0	1	0	1	1	1
PF00075.23	1	1	1	1	1	1	1	1	1	1	1	1	1	1	1	1	1	1	1	1	1	1	1	1	1	1	1	1	1	1	1	1
PF01351.17	1	1	1	1	1	1	1	1	1	1	1	1	1	1	1	1	1	1	1	1	1	1	1	1	1	1	1	1	1	1	1	1
PF13482.5	1	1	1	1	1	1	1	1	1	1	1	1	1	1	1	1	1	1	1	1	1	1	1	1	1	1	1	1	2	1	1	1
PF01138.20	2	2	2	2	2	2	2	2	2	2	2	2	2	2	2	2	2	2	2	2	2	2	2	2	2	2	2	2	2	2	2	2
PF03725.14	1	1	1	1	1	1	1	1	1	1	1	1	1	1	1	1	1	1	1	1	1	1	1	1	1	1	1	1	1	1	1	1
PF00910.21	1	0	1	0	1	0	0	0	0	1	0	2	0	0	0	0	0	1	1	1	0	0	0	1	0	0	0	1	0	1	1	1
PF01000.25	1	0	1	1	1	1	1	1	1	1	1	1	1	1	1	1	1	1	1	1	1	1	1	1	1	1	1	1	1	1	1	1
PF03118.14	2	1	2	2	2	2	2	2	2	2	2	2	2	2	2	2	2	3	2	2	2	2	2	2	2	2	2	2	2	2	2	2
PF01193.23	1	0	1	1	1	1	1	1	1	1	1	1	1	1	1	1	1	1	1	1	1	1	1	1	1	1	1	1	1	1	1	1
PF04997.11	1	1	1	1	1	1	1	1	1	1	1	1	0	0	1	1	1	1	1	1	1	1	1	1	1	1	1	1	1	1	1	1
PF00623.19	2	2	2	2	2	1	1	2	2	2	2	2	0	0	2	2	2	2	2	2	2	2	2	2	2	2	2	2	2	2	2	2
PF04983.17	1	1	1	1	1	1	1	1	1	1	1	1	1	1	1	1	1	1	1	1	1	1	1	1	1	1	1	1	1	1	1	1
PF05000.16	1	1	1	1	1	1	1	1	1	1	1	1	1	1	1	1	1	1	1	1	1	1	1	1	1	1	1	1	1	1	1	1
PF04998.16	1	1	1	1	1	1	1	1	1	1	1	1	1	1	1	1	1	1	1	1	1	1	1	1	1	1	1	1	1	1	1	1
PF04563.14	1	0	1	1	1	1	1	1	1	1	1	1	1	1	1	1	1	1	1	1	1	1	1	1	1	1	1	1	1	1	1	1
PF04561.13	2	0	2	1	2	1	1	1	1	1	1	2	1	1	1	1	1	2	2	2	1	1	1	2	1	1	1	2	1	1	2	2
PF04565.15	1	0	1	1	1	1	1	1	1	1	1	1	1	1	1	1	1	1	1	1	1	1	1	1	1	1	1	1	1	1	1	1
PF10385.8	1	0	1	1	1	1	1	1	1	1	1	1	1	1	1	1	1	1	1	1	1	1	1	1	1	1	1	1	1	1	1	1
PF00562.27	2	1	2	2	2	2	2	2	2	2	2	2	2	2	2	2	2	2	2	2	2	2	2	2	2	2	1	2	2	2	2	2
PF04560.19	1	1	1	1	1	1	1	1	1	1	1	1	1	1	1	1	1	1	1	1	1	1	1	1	1	1	1	1	1	1	1	1
PF00773.18	1	1	1	1	1	1	1	0	1	1	1	1	1	1	1	1	1	1	1	1	1	1	1	1	1	1	1	1	1	1	1	1
PF10135.8	1	1	1	1	1	1	1	1	1	1	1	1	1	1	1	1	1	1	1	1	1	1	1	1	1	1	1	1	1	1	1	1
PF00480.19	1	1	1	1	1	1	1	1	1	1	1	1	1	1	2	1	1	1	1	1	1	1	1	1	1	1	1	1	1	1	1	1
PF13145.5	1	1	1	1	1	1	1	1	1	1	1	2	2	2	1	2	1	1	0	1	2	2	2	1	1	2	1	1	1	1	1	1
PF09382.9	1	1	1	1	1	1	1	1	1	1	1	1	1	1	1	1	1	1	1	1	1	1	1	1	1	1	1	1	1	1	1	1
PF01765.18	1	1	1	1	1	1	1	1	1	1	1	1	1	1	1	1	1	1	1	1	1	1	1	1	1	1	1	1	1	1	1	1
PF02082.19	3	2	3	3	2	0	0	3	3	2	3	2	3	3	1	3	1	3	3	3	2	1	3	3	1	2	1	3	1	2	3	3
PF00076.21	2	2	2	3	3	3	3	3	3	2	3	4	4	4	3	3	3	2	2	2	3	3	3	3	3	3	2	3	3	3	3	3
PF13893.5	1	1	1	1	1	1	1	0	0	1	0	1	0	0	0	0	0	1	1	1	0	0	0	1	0	0	0	1	0	1	1	1
PF00398.19	1	1	1	1	1	2	2	1	1	1	1	1	1	2	1	1	1	2	2	2	1	1	1	2	1	1	1	1	1	1	1	1
PF02410.14	1	1	1	1	1	1	1	1	1	1	1	1	1	1	1	1	1	1	1	1	1	1	1	1	1	1	1	1	1	1	1	1
PF03193.15	2	2	2	2	2	1	1	1	2	2	2	2	2	2	2	2	2	2	1	2	2	2	2	2	2	2	2	2	2	2	2	2
PF02915.16	1	1	1	1	1	1	1	1	1	1	1	1	1	1	1	1	1	1	1	1	1	1	1	1	1	1	1	1	1	1	1	1
PF07499.12	1	1	1	1	1	1	1	1	1	1	1	1	1	1	1	1	1	0	1	1	1	1	1	1	1	1	0	1	0	1	1	1
PF01330.20	1	0	1	0	1	1	1	1	1	1	1	1	1	1	1	1	1	1	1	1	1	1	1	1	1	1	1	1	1	1	1	1
PF05491.12	1	1	1	1	1	1	1	1	1	1	1	1	1	1	1	1	1	1	1	1	1	1	1	1	1	1	1	1	1	1	1	1
PF05496.11	6	3	6	4	6	6	6	6	6	6	7	6	6	6	6	7	5	6	6	6	7	7	6	6	5	6	6	6	6	6	6	6
PF02075.16	1	1	1	1	1	1	1	1	1	1	1	1	1	1	1	1	1	1	1	1	1	1	1	1	1	1	1	1	1	1	1	1
PF13456.5	1	1	1	1	1	1	1	1	1	1	1	1	1	1	1	1	1	1	1	1	1	1	1	1	1	1	1	1	1	1	1	1
PF02773.15	1	1	1	1	1	1	1	1	1	1	1	1	1	1	1	1	1	1	1	1	1	1	1	1	1	1	1	1	1	1	1	1
PF02772.15	1	2	1	1	1	1	1	1	1	1	1	1	1	1	1	1	1	1	1	1	1	1	1	1	1	1	1	1	1	1	1	1
PF00438.19	1	1	1	1	1	1	1	1	1	1	1	1	1	1	1	1	1	1	1	1	1	1	1	1	1	1	1	1	1	1	1	1
PF02574.15	1	1	1	1	1	1	1	1	1	1	1	1	1	1	1	1	1	1	1	1	1	1	1	1	1	1	1	1	1	1	1	1
PF00575.22	8	4	8	9	8	8	8	8	8	8	8	8	8	8	5	8	7	7	7	7	7	7	8	8	7	7	7	8	8	8	8	8
PF01479.24	5	2	5	2	5	5	5	4	3	4	3	5	4	5	3	4	3	4	4	5	3	3	4	5	4	3	3	5	3	4	5	5
PF05116.12	1	0	1	0	1	0	0	0	0	0	0	1	0	0	0	0	0	0	0	0	0	0	0	1	0	0	0	1	0	0	1	1
PF03435.17	1	1	1	0	1	1	1	1	1	1	1	1	1	1	1	1	1	1	1	1	1	1	1	1	1	1	1	1	1	1	1	1
PF08666.11	1	1	1	2	1	3	3	1	1	0	2	1	2	2	3	3	1	1	1	2	3	2	2	1	1	2	2	1	2	0	1	1
PF01259.17	1	1	1	1	1	1	1	1	1	1	1	1	1	1	1	1	1	1	1	1	1	1	1	1	1	1	1	1	1	1	1	1
PF16073.4	2	1	2	1	2	1	1	1	1	2	1	2	2	1	1	1	1	2	2	2	1	1	1	1	1	1	1	2	1	2	2	2
PF10340.8	1	1	1	1	1	0	0	2	2	1	2	1	2	2	0	0	0	1	2	1	0	0	2	1	0	0	0	1	0	1	1	1
PF06739.10	3	6	3	8	0	6	6	10	10	0	11	2	21	7	33	40	23	10	11	5	54	41	8	2	36	33	32	22	35	0	1	1
PF01758.15	5	2	5	3	5	3	3	4	4	6	4	5	4	4	3	4	3	8	7	4	3	3	4	5	3	3	3	4	2	7	4	4
PF13593.5	5	2	5	3	5	2	2	3	3	5	3	5	3	3	3	3	3	5	5	4	3	3	3	4	3	3	3	4	2	6	4	4
PF01547.24	3	1	3	2	5	3	3	3	3	3	3	5	4	4	2	2	2	3	3	3	2	2	4	2	2	2	2	3	2	3	4	4
PF13531.5	3	1	3	3	3	2	2	3	3	3	3	4	4	4	2	3	2	3	3	3	2	2	4	4	2	2	2	3	2	3	4	4
PF00497.19	2	2	2	1	2	2	2	2	2	2	2	2	2	2	2	2	1	2	2	2	2	2	2	2	2	2	2	2	2	2	2	2
PF00496.21	2	2	2	2	2	2	2	2	2	2	2	2	2	2	3	2	2	2	2	2	2	2	2	2	2	2	2	2	2	2	2	2
PF05982.11	1	1	1	1	1	0	0	1	1	1	1	1	1	1	1	0	1	2	3	2	1	1	1	2	1	1	1	1	1	1	1	1
PF02630.13	6	4	6	4	6	4	4	4	4	4	3	5	3	3	2	3	2	4	4	4	3	3	3	5	2	3	2	6	3	5	6	6
PF00375.17	1	1	1	0	1	1	1	0	1	1	1	1	1	1	1	1	1	1	1	1	1	1	1	1	1	1	1	1	1	1	1	1
PF01972.15	1	1	1	0	1	1	1	1	1	0	1	1	2	2	1	1	1	1	1	1	1	1	1	1	1	1	2	1	1	0	0	0
PF07517.13	1	1	1	1	1	1	1	1	1	1	1	1	1	1	1	1	1	1	1	1	1	1	1	1	1	1	1	1	1	1	1	1
PF01043.19	1	0	1	1	1	1	1	1	1	1	1	1	1	1	1	1	1	1	1	1	1	1	1	1	1	1	1	1	1	1	1	1
PF07516.12	1	1	1	1	1	1	1	1	1	1	1	1	1	1	1	1	1	1	1	1	1	1	1	1	1	1	1	1	1	1	1	1
PF02355.15	4	4	4	5	4	4	4	4	4	5	5	4	6	6	6	6	6	4	3	5	4	4	6	5	6	3	5	4	6	5	4	4
PF03840.13	1	1	1	0	1	1	1	1	1	1	1	1	1	1	1	1	1	1	1	0	1	1	1	1	1	1	1	1	1	1	1	1
PF00263.20	1	1	1	1	1	1	1	1	1	1	1	1	1	1	1	1	1	1	1	1	1	1	1	1	1	1	1	1	1	1	1	1
PF03958.16	2	0	2	1	2	2	2	2	2	2	2	2	2	2	2	2	1	2	2	2	2	2	2	2	2	2	2	2	2	2	2	2
PF00344.19	1	1	1	1	1	1	1	1	1	1	1	1	1	1	1	1	1	1	1	1	1	1	1	1	1	1	1	1	1	1	1	1
PF01641.17	1	1	1	1	1	1	1	1	1	1	1	1	1	1	1	1	1	1	1	1	1	1	1	1	1	1	1	1	1	1	1	1
PF01118.23	3	1	3	2	3	2	2	2	2	4	2	2	2	2	3	2	2	4	4	3	3	3	2	2	3	3	3	3	3	3	4	4
PF02774.17	2	1	2	2	2	2	2	2	2	2	2	2	2	2	2	2	2	2	2	2	2	2	2	2	2	2	2	2	2	2	2	2
PF02403.21	1	1	1	1	1	1	1	1	1	1	1	1	1	1	1	1	1	1	1	1	1	1	1	1	1	1	1	1	1	1	1	1
PF00856.27	3	3	3	3	3	3	3	2	3	3	3	3	3	3	3	3	3	4	4	3	3	3	3	3	3	3	3	3	3	3	3	3
PF08450.11	3	4	3	3	3	3	3	3	3	3	3	3	2	3	1	1	1	3	3	3	1	1	3	3	1	1	1	3	1	3	3	3
PF08239.10	3	3	3	3	8	4	4	1	1	7	6	6	4	4	2	3	2	3	2	2	3	3	3	3	3	1	3	15	1	5	4	4
PF01488.19	1	0	1	0	2	1	1	0	0	1	0	1	0	0	0	0	0	0	1	1	1	1	0	1	0	1	0	2	0	0	1	1
PF08501.10	1	1	1	0	1	1	1	1	1	1	1	1	1	1	1	1	1	1	1	1	1	1	1	1	1	1	1	1	1	1	1	1
PF00464.18	1	1	1	1	1	1	1	1	1	1	1	1	1	1	1	1	1	1	1	1	1	1	1	1	1	1	1	1	1	1	1	1
PF09851.8	2	2	2	2	2	2	2	1	1	2	1	2	1	1	1	1	1	2	2	2	1	1	1	2	1	1	1	2	1	2	2	2
PF02491.19	1	1	1	1	1	1	1	1	1	1	1	1	1	1	1	1	1	1	1	1	1	1	1	1	1	1	1	1	1	1	1	1
PF00158.25	8	6	8	7	8	6	6	5	6	9	5	9	5	5	5	5	6	9	9	8	6	6	5	8	5	5	6	8	5	10	7	7
PF14532.5	5	4	5	5	5	3	3	3	4	5	4	6	4	4	4	4	4	6	6	5	4	4	4	4	4	4	4	4	4	6	4	4
PF00309.19	1	0	1	1	1	1	1	1	1	1	1	1	1	1	1	1	1	1	1	1	1	1	1	1	1	1	1	1	1	1	1	1
PF04963.12	1	0	1	1	1	1	1	1	1	1	1	1	1	1	1	1	1	1	1	1	1	1	1	1	1	1	1	1	2	1	1	1
PF04552.12	1	0	1	0	1	1	1	1	1	1	1	1	1	1	1	1	1	1	1	1	1	1	1	1	1	1	1	1	1	1	1	1
PF07638.10	3	3	3	3	3	4	4	4	5	2	5	3	6	6	4	5	5	2	3	3	6	5	6	3	4	5	6	3	3	2	3	3
PF03979.13	1	0	1	1	1	1	1	1	1	1	1	1	1	1	1	1	1	1	1	1	1	1	1	1	1	1	1	1	1	1	1	1
PF00140.19	1	0	1	1	1	1	1	1	1	1	1	1	1	1	1	1	1	1	1	1	1	1	1	1	1	1	1	1	1	1	1	1
PF04542.13	16	9	16	13	16	13	13	16	19	18	18	16	19	18	10	12	11	18	17	18	11	12	18	16	10	11	12	15	11	18	16	16
PF04539.15	1	1	1	1	1	1	1	1	1	1	1	1	1	1	1	1	1	1	1	1	1	1	1	1	1	1	1	1	1	1	1	1
PF04545.15	9	9	9	11	9	10	10	9	10	11	12	10	11	11	9	9	9	10	10	11	8	9	11	10	9	9	10	10	8	11	10	10
PF08281.11	17	13	17	14	17	16	16	12	15	17	18	17	18	17	11	11	12	14	13	15	10	11	17	17	11	11	12	17	10	17	17	17
PF04402.13	1	1	1	1	1	1	1	1	1	1	1	1	1	1	1	1	1	1	2	0	1	1	1	1	1	1	1	1	1	1	1	1
PF02146.16	1	0	1	0	1	1	1	1	1	1	1	1	1	1	1	1	1	0	0	0	1	1	1	1	1	1	1	1	1	1	0	0
PF01380.21	3	4	3	4	4	5	5	3	4	4	4	4	4	4	4	4	5	4	4	4	4	4	4	3	5	4	4	3	4	4	3	3
PF13580.5	1	1	1	1	1	3	3	1	1	1	1	1	1	1	2	2	3	1	1	2	2	2	1	1	3	2	1	1	1	1	1	1
PF01202.21	1	1	1	1	1	2	2	1	1	1	1	1	1	1	1	1	1	1	1	1	1	1	1	1	1	1	1	1	1	1	1	1
PF10531.8	1	0	1	1	1	1	1	2	2	1	2	1	2	2	1	2	1	1	1	1	2	2	2	1	1	2	1	1	1	1	1	1
PF01464.19	3	3	3	3	3	3	3	3	3	3	3	3	3	3	3	3	2	3	3	3	2	2	3	3	2	2	2	3	3	3	3	3
PF02463.18	2	1	2	3	2	3	3	3	2	4	3	2	3	3	2	3	3	4	3	3	3	3	3	3	3	3	3	2	5	3	2	2
PF02616.13	1	1	1	1	1	1	1	1	1	1	1	1	1	1	1	1	1	1	1	1	1	1	1	1	1	1	1	1	1	1	1	1
PF04079.15	1	1	1	1	1	1	1	1	1	1	1	1	1	1	1	1	1	1	1	1	1	1	1	1	1	1	1	1	1	1	1	1
PF01668.17	1	1	1	1	1	1	1	1	1	1	1	1	1	1	1	1	1	1	1	1	1	1	1	1	1	1	1	1	1	1	1	1
PF01713.20	1	1	1	1	1	1	1	1	1	1	1	1	1	1	1	1	1	1	1	1	1	1	1	1	1	1	1	1	1	1	1	1
PF09335.10	5	4	5	5	5	4	4	5	5	5	6	5	6	7	5	5	5	4	4	4	4	5	6	5	4	5	5	5	4	5	5	5
PF00209.17	1	1	1	1	1	1	1	1	1	1	1	1	1	1	1	1	1	1	1	1	1	1	1	1	1	1	1	1	1	2	1	1
PF00176.22	2	1	2	1	2	2	2	1	1	2	1	2	1	1	3	2	1	2	3	2	1	1	1	2	1	1	1	2	1	2	2	2
PF07366.11	1	0	1	0	0	1	1	0	0	0	1	0	0	0	0	0	0	1	1	1	0	0	0	1	0	0	0	0	0	0	0	0
PF12680.6	2	2	2	2	1	4	4	5	5	1	3	2	3	3	2	1	1	2	1	1	1	1	3	2	2	1	1	1	2	1	1	1
PF13186.5	1	1	1	1	1	1	1	1	1	1	1	1	1	1	2	2	1	1	1	1	2	1	1	1	1	1	1	1	1	1	1	1
PF01564.16	2	2	2	2	2	2	2	2	2	2	2	2	3	3	2	2	2	4	4	4	2	2	3	2	2	2	2	2	2	2	2	2
PF17284.1	1	1	1	1	1	1	1	1	1	1	1	1	1	1	1	1	1	2	3	3	1	1	1	1	1	1	1	1	1	1	1	1
PF08486.9	1	1	1	1	1	1	1	1	2	1	1	1	1	1	1	1	1	1	2	1	1	1	1	1	1	1	1	2	1	1	1	1
PF07228.11	43	31	42	37	43	41	41	35	40	42	42	41	42	43	22	28	23	45	46	46	22	22	43	39	22	22	18	41	23	44	38	39
PF05036.12	2	2	2	2	2	2	2	1	2	2	2	2	2	2	1	2	2	2	2	2	2	2	2	2	2	2	2	2	2	2	2	2
PF00588.18	4	4	4	3	4	4	4	3	3	5	3	4	3	3	3	3	3	4	4	4	3	3	3	4	3	3	3	4	3	5	4	4
PF08032.11	1	2	1	2	1	0	0	2	1	1	1	1	1	2	1	1	2	1	1	1	1	1	2	1	2	1	2	1	0	1	1	1
PF03534.12	5	2	5	2	2	1	1	4	4	4	3	2	4	2	2	2	0	1	0	1	2	1	1	0	1	2	3	3	0	7	1	2
PF00448.21	1	1	1	1	1	1	1	1	1	1	1	1	1	1	1	1	1	1	1	1	1	1	1	1	1	1	1	1	1	1	1	1
PF09439.9	2	0	2	0	2	2	2	3	3	2	3	2	2	3	3	2	3	2	2	2	3	3	3	2	3	3	1	2	3	2	2	2
PF00436.24	2	1	2	2	2	2	2	2	2	2	2	2	3	2	2	2	2	2	2	2	2	2	1	2	2	2	2	2	2	2	2	2
PF07179.11	1	0	1	0	1	1	1	0	0	1	0	1	0	0	0	0	0	2	1	1	0	0	0	1	0	0	0	1	0	1	1	1
PF00474.16	6	6	6	7	5	3	3	5	5	5	5	6	5	6	4	4	5	5	4	5	4	4	6	5	4	4	4	5	4	5	5	5
PF04386.12	1	1	1	1	1	1	1	1	1	1	1	1	1	1	1	1	0	1	1	1	0	1	1	1	1	0	1	1	1	1	1	1
PF01852.18	1	0	1	0	1	1	1	0	0	2	0	1	0	0	0	0	0	1	1	1	0	0	0	1	0	0	0	1	0	2	1	1
PF01740.20	19	22	19	22	19	22	22	22	21	19	23	19	23	23	18	18	16	22	21	20	19	19	23	19	18	19	18	19	17	19	20	20
PF13466.5	11	11	11	11	11	10	10	8	8	10	8	11	10	10	7	6	7	10	9	10	6	7	10	10	8	6	6	11	7	10	12	12
PF02544.15	1	1	1	1	1	1	1	1	1	1	1	1	1	1	0	0	0	1	1	1	0	0	1	1	0	1	0	1	0	1	1	1
PF03088.15	2	2	2	2	3	2	2	3	3	2	3	2	2	3	1	1	1	3	3	3	1	1	3	3	1	1	1	2	1	2	2	2
PF03481.12	1	0	1	1	1	1	1	1	1	1	1	1	1	1	1	1	1	1	1	1	1	1	1	1	1	1	1	1	1	1	1	1
PF01300.17	2	2	2	2	2	2	2	2	2	2	2	2	2	2	2	2	2	2	2	2	2	2	2	2	2	2	2	2	2	2	2	2
PF13607.5	1	1	1	1	1	1	1	1	1	1	1	1	1	1	1	1	1	1	1	1	1	1	1	1	1	1	1	1	1	1	1	1
PF02910.19	2	1	2	2	2	2	2	2	2	2	2	2	2	2	2	2	2	2	2	2	2	2	2	2	2	2	2	2	2	2	2	2
PF02657.14	1	1	1	1	1	1	1	1	1	1	1	1	1	1	1	1	1	1	1	1	1	1	1	1	1	1	1	1	1	1	1	1
PF05076.12	1	1	1	2	1	1	1	0	1	1	1	1	1	1	1	2	1	1	1	1	1	1	1	2	1	1	2	1	1	1	1	1
PF00083.23	8	5	8	5	8	7	7	4	4	8	6	7	4	5	2	2	4	7	7	7	4	3	5	7	3	3	2	6	2	8	6	6
PF00884.22	5	5	5	5	5	5	5	5	5	5	5	5	5	5	5	5	5	5	5	5	5	5	5	5	5	5	5	5	5	5	5	5
PF00916.19	1	1	1	1	1	2	2	1	1	2	1	1	1	1	1	2	1	1	1	1	1	1	1	1	1	1	1	1	1	2	1	1
PF04143.13	1	1	1	2	1	1	1	0	0	1	1	1	2	2	0	0	0	0	0	0	0	0	2	1	0	0	0	1	0	1	2	2
PF13624.5	1	1	1	1	1	1	1	1	1	1	1	2	2	2	1	2	1	1	1	1	1	1	2	1	1	1	1	1	1	1	1	1
PF01975.16	1	1	1	0	1	1	1	1	1	1	1	1	1	1	1	1	1	1	1	1	1	1	1	1	1	1	1	1	1	1	1	1
PF00437.19	1	1	1	1	1	1	1	1	1	1	1	1	1	1	1	1	1	1	1	1	1	1	1	1	1	1	1	1	1	1	1	1
PF05157.14	1	1	1	1	1	1	1	1	1	1	1	1	1	1	1	1	1	1	1	1	1	1	1	1	1	1	1	1	1	1	1	1
PF00482.22	1	1	2	0	2	2	2	2	2	2	2	2	2	2	2	2	2	2	2	2	2	2	2	2	2	2	2	2	2	2	2	2
PF08334.10	1	1	1	0	1	1	1	1	1	1	1	1	1	1	1	1	1	1	1	1	1	1	1	1	1	1	1	1	1	1	1	1
PF11612.7	1	0	1	1	1	1	1	1	1	1	1	1	1	1	1	1	1	1	1	1	1	1	1	1	1	1	1	1	1	1	1	1
PF03934.12	1	0	1	1	1	1	1	1	1	1	1	1	1	1	1	1	1	1	1	1	1	1	1	1	1	1	1	1	1	1	1	1
PF00923.18	1	0	1	1	1	1	1	1	1	1	1	1	1	1	1	1	1	1	1	1	1	1	1	1	1	1	1	1	1	1	1	1
PF05742.11	1	1	1	1	1	1	1	1	1	1	1	1	1	1	1	1	1	1	1	1	1	1	1	1	1	1	1	1	1	1	1	1
PF02203.14	1	0	1	1	1	0	0	1	0	1	1	1	1	1	1	1	1	1	1	0	1	1	1	0	1	1	1	1	1	1	1	1
PF00902.17	1	2	1	1	1	1	1	1	1	1	1	1	1	1	1	1	1	1	1	1	1	1	1	1	1	1	1	1	2	1	1	1
PF01026.20	1	1	1	1	1	1	1	1	1	1	1	1	1	1	1	1	1	1	1	1	1	1	1	1	1	1	1	1	1	2	1	1
PF02668.15	2	1	2	1	2	1	1	1	1	2	1	2	1	1	1	1	1	1	1	0	1	1	1	2	1	1	1	2	0	2	2	2
PF01925.18	2	2	2	2	2	1	1	1	1	0	3	3	2	2	0	0	0	1	1	0	0	0	2	1	0	0	0	1	0	0	1	1
PF01361.20	1	1	1	1	1	1	1	2	2	1	1	2	2	2	0	1	0	1	1	1	0	0	2	1	0	1	0	1	0	1	1	1
PF12256.7	1	0	1	0	0	1	1	1	0	0	1	2	1	1	0	0	0	0	0	0	0	0	1	0	0	0	0	1	0	2	0	0
PF03848.13	3	4	3	6	3	5	5	3	3	2	4	2	3	3	1	1	2	2	2	2	1	1	3	4	1	2	1	3	1	3	3	3
PF03741.15	2	2	2	2	2	2	2	2	2	2	2	2	2	2	2	2	2	2	2	2	3	2	2	2	2	2	2	2	2	2	2	2
PF16295.4	2	0	2	0	2	2	2	0	0	1	0	1	0	0	0	0	0	1	1	1	0	0	0	1	0	0	0	2	0	1	2	2
PF16925.4	1	2	1	2	0	1	1	2	2	1	2	1	2	2	1	0	1	1	2	1	0	0	2	1	1	0	0	3	0	1	1	1
PF00440.22	36	24	37	31	35	27	27	35	36	33	34	39	35	35	14	16	11	34	33	27	9	10	35	32	13	10	9	36	10	31	35	36
PF04994.12	1	0	1	0	1	1	1	0	0	0	0	1	0	0	0	0	0	0	0	0	0	0	0	1	0	0	0	1	0	0	1	1
PF04993.12	2	0	2	0	2	1	1	0	0	1	0	1	0	0	1	1	0	2	2	2	1	1	0	1	0	1	1	2	0	1	2	2
PF02824.20	1	1	1	1	1	1	1	1	1	1	1	1	1	1	1	1	1	1	1	1	1	1	1	1	1	1	1	1	1	1	1	1
PF01702.17	1	1	1	1	1	1	1	2	2	1	1	1	1	1	1	1	1	1	1	1	1	1	1	1	1	1	1	1	1	1	1	1
PF00763.22	1	0	1	1	1	1	1	1	1	1	1	1	1	1	1	1	1	1	1	1	1	1	1	1	1	1	1	1	1	1	1	1
PF02882.18	1	0	1	2	1	1	1	2	2	1	2	1	2	2	2	1	2	1	1	1	2	2	2	1	2	2	2	1	1	1	1	1
PF01946.16	1	0	1	0	1	1	1	0	0	0	0	1	0	0	0	0	1	0	0	0	1	1	0	1	1	1	1	1	0	0	1	1
PF01964.17	1	1	1	1	1	1	1	1	1	1	1	1	1	1	1	1	1	1	1	1	1	1	1	1	0	1	0	1	1	1	1	1
PF00899.20	2	0	2	0	2	2	2	1	1	2	1	2	1	1	0	0	0	2	2	2	0	0	1	3	0	0	0	3	0	2	2	2
PF05690.13	1	0	1	0	1	1	1	1	1	1	1	1	1	1	0	0	0	1	1	1	0	0	1	1	0	0	0	1	0	1	1	1
PF17124.4	1	0	1	1	1	0	0	1	1	1	1	1	1	1	1	1	1	0	0	0	1	1	1	1	1	1	1	1	1	1	1	1
PF00975.19	2	0	2	1	2	2	2	0	0	2	1	3	0	0	1	1	1	3	1	3	0	1	0	3	2	1	1	3	1	2	2	2
PF10569.8	1	0	1	0	1	1	1	0	1	1	0	1	0	0	0	0	0	1	1	1	0	0	0	1	0	0	0	1	0	1	1	1
PF02803.17	8	5	8	5	8	5	5	7	7	7	7	8	6	6	6	5	5	7	8	6	5	5	6	8	5	5	5	8	5	7	8	8
PF00108.22	8	3	8	5	8	5	5	7	7	7	7	8	6	6	5	5	5	7	8	6	5	5	6	8	5	5	5	8	5	7	8	8
PF01289.18	1	0	1	0	1	1	1	0	0	1	0	1	0	0	0	0	0	0	0	0	0	0	0	1	0	0	0	1	0	1	1	1
PF00085.19	6	3	6	4	6	5	5	4	4	5	5	6	5	5	5	5	5	7	5	6	5	5	5	6	5	5	5	6	5	5	6	6
PF13098.5	5	1	5	2	5	4	4	2	2	5	3	5	2	2	2	2	3	4	4	4	3	2	2	5	3	2	3	5	2	5	5	5
PF13462.5	3	2	3	2	2	2	2	2	3	4	2	2	2	2	2	2	2	2	2	2	2	2	2	2	2	2	2	2	2	3	3	3
PF13743.5	1	1	1	1	1	1	1	1	1	1	1	1	1	1	1	0	1	1	1	1	1	1	1	1	1	1	1	1	1	1	1	1
PF13899.5	3	1	3	3	4	2	2	3	3	4	3	3	2	3	3	3	3	5	5	5	3	3	3	4	3	3	3	3	3	4	3	3
PF13905.5	5	2	5	2	4	3	3	3	3	3	3	4	3	3	2	3	2	3	3	3	3	3	3	4	2	3	2	5	2	3	5	5
PF14595.5	1	1	1	1	1	0	0	0	0	1	1	1	1	1	1	1	1	0	0	0	1	1	1	1	1	1	1	1	1	1	1	1
PF03190.14	3	1	3	2	3	2	2	2	2	3	2	3	1	2	2	2	2	3	3	3	2	2	2	3	2	2	2	3	2	3	3	3
PF02597.19	2	0	2	0	2	2	2	1	2	2	1	2	1	1	0	0	0	2	2	2	0	0	1	2	0	0	0	2	0	2	2	2
PF00585.17	2	0	2	0	2	0	0	0	0	0	0	2	0	0	0	0	0	0	0	0	0	0	0	2	0	0	0	2	0	0	2	2
PF02511.14	2	2	2	2	2	2	2	2	2	2	2	2	2	2	2	2	2	2	2	2	2	2	2	2	2	2	2	2	2	2	2	2
PF02223.16	1	1	1	1	1	1	1	1	1	1	1	1	1	1	1	1	1	1	1	1	1	1	1	1	1	1	1	1	1	1	1	1
PF01833.23	1	1	1	2	1	1	1	1	2	1	2	1	2	2	1	1	1	1	1	2	1	1	2	1	1	1	1	1	1	1	1	1
PF00121.17	1	1	1	1	1	1	1	1	1	1	1	1	1	1	1	1	1	1	1	1	1	1	1	1	1	1	1	1	1	1	1	1
PF10520.8	1	1	1	1	1	1	1	1	1	1	1	1	1	1	1	1	1	0	1	0	1	1	1	1	1	1	1	1	1	1	1	1
PF15071.5	1	1	1	1	1	1	1	1	1	1	1	1	1	1	1	1	1	1	1	1	1	1	1	1	1	1	1	1	1	1	1	1
PF07787.11	1	0	1	1	1	1	1	1	1	1	1	1	1	1	1	1	1	1	1	1	1	1	1	1	1	1	1	1	1	1	1	1
PF02581.16	1	2	1	2	1	2	2	1	1	1	1	1	2	2	2	1	2	1	1	1	1	1	2	1	2	1	2	1	2	1	1	1
PF03459.16	2	0	2	0	0	3	3	0	0	0	2	1	0	0	0	0	0	3	3	3	0	0	0	0	0	0	0	0	0	0	0	0
PF08402.9	1	0	1	0	1	0	0	1	1	0	1	1	1	1	0	0	0	0	0	1	0	0	1	1	0	0	0	1	0	0	1	1
PF12857.6	1	1	1	1	1	1	1	1	1	1	1	1	1	1	1	1	1	1	1	1	1	1	1	1	1	1	1	1	1	1	1	1
PF03349.15	3	2	3	2	3	2	2	4	4	4	2	3	3	3	2	3	1	2	2	4	2	1	3	2	1	2	1	4	2	4	3	3
PF13103.5	1	0	1	1	1	1	1	1	1	1	1	1	1	1	1	1	1	1	1	1	1	1	1	1	1	1	1	1	1	1	1	1
PF03544.13	4	2	4	3	5	3	3	2	2	5	2	4	2	2	2	2	2	4	4	4	2	3	2	4	2	3	2	3	2	5	4	4
PF00593.23	5	5	5	5	5	6	6	6	5	4	6	5	5	5	7	9	8	4	4	5	7	8	5	5	5	7	6	5	8	3	5	5
PF01131.19	1	1	1	1	1	0	1	1	1	1	1	1	1	1	1	1	1	1	1	1	1	1	1	1	1	1	1	1	1	1	1	1
PF01751.21	3	4	3	4	3	3	4	5	4	4	5	3	4	4	4	4	4	4	4	4	4	4	4	3	4	4	5	3	4	4	3	3
PF13155.5	1	0	1	1	1	1	1	1	1	1	1	1	1	1	2	2	2	1	1	1	1	1	1	1	3	1	3	1	2	1	1	1
PF13662.5	2	1	2	2	2	2	2	2	2	2	2	2	2	2	3	3	2	2	2	2	2	2	2	2	4	2	4	2	3	2	2	2
PF08275.10	1	0	1	1	1	1	1	1	1	1	1	1	1	1	2	2	1	1	1	1	1	1	1	1	3	1	3	1	2	1	1	1
PF05724.10	1	0	1	0	1	1	1	2	2	1	0	1	0	0	1	1	0	1	1	1	1	0	0	1	1	1	0	1	1	1	1	1
PF04536.13	3	2	3	3	2	0	0	3	3	3	1	2	2	2	2	0	0	2	2	2	2	2	2	2	0	0	3	2	1	4	2	2
PF02775.20	3	1	3	2	2	2	2	3	3	4	3	2	3	3	1	4	1	3	4	4	5	2	3	3	1	3	1	3	2	4	3	3
PF00205.21	3	1	3	2	2	2	2	2	2	3	2	2	2	2	1	2	1	3	3	3	2	1	2	3	1	1	1	3	1	3	3	3
PF02776.17	3	1	3	1	2	3	3	2	2	3	2	2	2	2	1	2	1	3	3	3	2	3	2	3	1	1	1	3	1	3	3	3
PF00515.27	6	2	6	8	6	11	11	10	10	8	12	7	10	10	7	8	8	8	9	8	6	8	12	8	10	10	4	8	8	6	6	6
PF13374.5	1	4	1	6	0	2	2	3	4	0	8	0	6	6	5	5	7	1	3	3	6	6	6	0	4	5	6	0	6	0	0	0
PF13414.5	6	2	6	4	6	7	7	4	4	5	5	6	6	6	6	6	8	6	12	7	5	7	7	9	7	9	6	6	5	4	5	5
PF13424.5	5	3	5	3	4	5	5	3	4	2	8	5	6	6	3	4	3	3	6	4	0	2	7	6	4	3	3	3	4	2	4	4
PF13432.5	46	22	46	34	47	43	43	26	34	49	41	39	42	41	37	34	37	42	47	53	25	27	42	44	31	30	31	45	31	49	42	42
PF13431.5	2	1	2	2	2	9	9	3	4	2	4	2	4	4	2	6	4	4	4	5	4	6	4	3	5	8	6	3	4	2	2	2
PF14559.5	14	4	14	9	15	16	16	8	11	20	12	15	13	13	9	9	10	20	26	21	8	7	13	15	11	11	11	13	9	19	16	16
PF07719.16	8	7	8	15	11	17	17	15	16	14	15	8	16	16	13	15	13	12	16	17	8	9	17	11	16	13	9	14	14	14	9	9
PF12688.6	1	0	1	0	1	1	1	0	0	1	0	1	0	0	0	0	0	1	1	1	0	0	0	1	0	0	0	1	0	1	1	1
PF13174.5	17	12	17	17	17	19	19	15	20	21	19	16	19	19	16	17	13	21	23	23	16	17	19	20	18	16	16	16	19	19	16	16
PF13176.5	9	5	9	8	9	15	15	7	9	8	10	9	12	12	10	11	14	8	10	10	8	9	14	11	11	11	12	7	13	8	8	8
PF13181.5	47	39	47	50	59	59	59	44	55	56	60	43	68	68	52	54	55	56	60	65	46	50	70	52	58	57	55	50	52	57	50	49
PF00590.19	7	2	7	3	7	4	4	3	4	3	8	7	7	8	7	7	7	7	7	7	7	7	8	7	5	7	7	7	7	3	7	7
PF01963.16	1	1	1	1	1	1	1	1	1	1	1	1	1	1	1	1	1	1	1	1	1	1	1	1	1	1	1	1	1	1	1	1
PF13728.5	1	0	1	0	1	0	0	0	0	1	0	1	0	0	0	0	0	1	1	1	0	0	0	1	0	0	0	1	0	1	1	1
PF01938.19	2	2	2	2	2	2	2	2	2	2	2	2	2	2	2	2	2	3	3	3	2	2	2	2	2	2	2	2	2	2	2	2
PF01709.19	1	1	1	1	1	1	1	1	1	1	1	1	1	1	1	1	1	1	1	1	1	1	1	1	1	1	1	1	1	1	1	1
PF01841.18	2	2	2	2	1	2	2	4	4	2	4	3	4	4	0	1	0	3	3	2	0	0	4	3	0	0	0	3	0	2	3	3
PF13369.5	1	1	1	1	1	1	1	1	1	1	1	1	1	1	1	1	1	1	1	1	1	1	1	1	1	1	1	1	1	1	1	1
PF00912.21	5	3	5	5	5	6	6	6	5	6	6	5	6	6	6	6	6	6	6	6	6	6	6	5	6	6	6	5	6	6	5	5
PF02780.19	3	2	3	3	3	3	3	3	3	3	3	3	3	3	4	4	3	3	3	4	4	4	3	3	3	4	3	3	3	3	3	3
PF00456.20	2	1	2	2	2	2	2	2	2	2	2	2	2	2	3	3	2	2	2	2	3	3	2	2	2	3	2	2	2	2	2	2
PF02779.23	4	2	4	4	4	4	4	4	4	4	4	4	4	4	5	5	4	4	4	5	5	5	4	4	4	5	4	4	4	4	4	4
PF00905.21	9	7	9	9	9	10	10	8	9	10	8	9	8	9	8	8	8	10	10	10	8	8	8	9	8	8	8	9	8	10	9	9
PF00486.27	5	4	5	4	5	5	5	4	5	6	4	5	4	4	4	5	4	6	6	6	6	6	4	5	5	6	5	6	4	6	5	5
PF03461.14	1	1	1	1	1	1	1	1	1	1	1	1	1	1	1	1	1	1	1	1	1	1	1	1	1	1	1	1	1	1	1	1
PF05698.13	1	1	1	1	1	2	2	1	1	1	1	1	1	1	2	1	2	0	0	0	1	1	1	1	2	1	2	1	1	1	1	1
PF05697.12	1	1	1	1	1	1	1	1	1	1	1	1	1	1	1	1	1	0	0	0	1	1	1	1	1	1	1	1	1	1	1	1
PF02080.20	2	2	2	2	2	2	2	2	2	1	2	2	2	2	2	2	2	1	2	1	2	2	2	2	2	2	2	2	2	1	2	2
PF02254.17	3	4	3	4	3	3	3	4	4	3	4	3	4	4	3	3	3	3	4	3	3	3	4	3	3	3	3	3	3	3	3	3
PF02386.15	2	4	2	3	2	3	3	2	2	2	2	2	2	2	3	2	2	2	3	3	2	2	2	2	2	2	2	2	2	2	2	2
PF13146.5	5	11	5	10	2	5	5	4	4	1	4	1	4	4	4	4	4	5	6	8	4	4	4	2	4	4	1	2	4	1	2	2
PF01978.18	1	3	1	3	1	2	2	3	3	2	3	1	3	3	2	2	2	2	1	1	2	1	3	1	2	2	2	1	2	2	1	1
PF10396.8	1	1	1	1	1	1	1	0	1	1	1	1	1	1	1	1	1	1	1	1	1	1	1	1	1	1	1	1	1	1	1	1
PF00133.21	6	5	6	6	6	6	6	6	6	6	6	6	6	6	6	6	6	6	6	6	7	7	6	6	6	7	6	6	7	6	6	3
PF00579.24	2	1	2	2	2	2	2	2	2	2	2	2	2	2	2	2	2	2	2	2	2	2	2	2	2	2	2	2	3	2	2	2
PF00749.20	1	1	1	1	1	1	1	1	1	1	1	1	1	1	1	1	1	1	1	1	1	1	1	1	1	1	1	1	1	1	1	1
PF00750.18	1	0	1	1	1	1	1	1	1	1	1	1	1	1	1	1	1	1	1	1	1	1	1	1	1	1	1	1	0	1	1	1
PF01406.18	2	0	2	1	2	2	2	2	1	2	2	2	2	2	2	2	1	2	2	2	2	2	2	2	2	2	2	2	2	2	2	2
PF09334.10	6	3	6	6	6	7	7	6	5	7	6	5	6	6	7	7	6	7	7	7	6	7	6	7	6	6	6	6	6	6	6	5
PF13603.5	1	1	1	1	1	1	1	1	1	1	1	1	1	1	1	1	1	1	1	1	1	1	1	1	1	1	1	1	2	1	1	0
PF00152.19	4	2	4	4	4	4	4	4	4	4	4	4	4	4	4	4	4	4	4	4	4	4	4	4	4	4	4	4	4	4	4	4
PF00587.24	4	4	4	5	4	4	4	4	4	4	4	4	4	5	4	4	4	4	4	4	4	4	4	4	4	4	4	4	4	4	4	4
PF01411.18	1	1	1	1	1	1	1	1	1	1	1	1	1	1	2	1	1	1	1	1	1	1	1	1	2	1	1	1	2	1	1	1
PF01409.19	1	1	1	0	1	1	1	1	1	1	1	1	1	1	1	1	1	1	1	1	1	1	1	1	1	1	1	1	1	1	1	1
PF13393.5	2	2	2	2	2	2	2	1	2	2	2	2	2	2	2	2	2	2	2	2	2	2	2	2	2	2	2	2	2	2	2	2
PF01336.24	5	3	5	5	5	5	5	5	5	5	5	5	5	5	5	5	5	5	5	5	5	5	5	5	5	5	5	5	5	5	5	5
PF12869.6	1	0	1	0	0	0	0	0	0	0	0	0	0	0	0	0	0	0	0	0	0	0	0	0	0	0	0	0	0	0	0	0
PF13742.5	1	1	1	1	1	1	1	1	1	1	1	1	1	1	1	1	1	1	1	1	1	1	1	1	1	1	1	1	1	1	1	1
PF01588.19	2	1	2	2	2	2	2	2	2	2	2	2	2	2	2	2	2	2	2	2	2	2	2	2	2	2	2	2	2	2	2	2
PF04073.14	1	1	1	1	1	1	1	1	1	1	1	1	1	1	1	1	1	1	1	1	1	1	1	1	1	1	1	1	1	1	1	1
PF01746.20	1	0	1	0	1	1	1	1	1	1	1	1	1	1	1	1	1	1	1	1	1	1	1	1	1	1	1	1	1	1	1	1
PF03054.15	1	1	1	1	1	1	1	1	1	1	1	1	1	2	1	1	1	1	1	1	1	1	1	1	1	1	1	1	1	1	1	1
PF07973.13	2	2	2	2	2	2	2	2	2	2	2	2	2	2	2	2	2	2	2	2	2	2	2	2	2	2	2	2	2	2	2	2
PF05958.10	2	3	2	3	2	2	2	2	3	2	4	2	3	3	3	3	3	2	2	2	3	3	3	2	3	4	4	2	3	2	2	2
PF02583.16	1	2	1	2	0	2	2	2	2	1	2	0	2	2	1	0	1	1	1	1	1	1	2	1	0	1	0	1	0	1	1	1
PF04820.13	1	0	1	0	1	1	1	0	0	0	0	1	0	0	0	0	0	0	0	0	0	0	0	0	0	0	0	1	0	0	0	0
PF00290.19	1	1	1	1	1	1	1	1	1	1	1	1	1	2	1	1	1	1	1	1	1	1	1	1	1	1	1	1	1	1	1	1
PF01509.17	1	1	1	1	1	1	1	1	1	1	1	1	1	1	1	1	1	1	1	1	1	1	1	1	1	1	1	1	1	1	1	1
PF00089.25	5	5	5	5	5	12	12	5	4	5	5	5	5	5	4	4	4	5	5	5	4	4	5	5	4	4	4	5	4	5	5	5
PF13365.5	5	7	5	7	5	6	6	7	6	5	7	5	7	7	5	5	5	5	5	5	5	5	7	5	5	5	5	5	5	5	5	5
PF02367.16	1	1	1	1	1	1	1	0	1	1	1	1	1	1	1	1	1	1	1	1	1	1	1	1	1	1	1	1	1	1	1	1
PF00090.18	1	0	1	0	0	0	0	0	0	1	0	1	0	0	0	0	0	0	0	0	0	0	0	0	0	0	0	0	0	1	0	0
PF00091.24	1	1	1	0	1	1	1	1	1	1	1	1	1	1	1	1	1	1	1	1	1	1	1	1	1	1	1	1	1	1	1	1
PF01040.17	3	3	3	3	3	3	3	3	3	3	3	3	3	3	3	3	3	3	3	3	3	3	3	3	3	3	3	3	3	3	3	3
PF01977.15	1	1	1	1	1	1	1	1	1	1	1	1	1	1	1	1	1	1	1	1	1	1	1	1	1	1	1	1	1	1	1	1
PF01209.17	7	9	7	9	7	13	13	10	11	6	11	7	10	9	7	8	10	7	8	7	6	7	10	6	9	7	7	6	7	6	6	6
PF03167.18	2	2	2	2	2	2	2	2	2	2	2	2	2	3	2	2	2	2	2	2	2	2	2	2	2	2	2	2	2	2	2	2
PF01704.17	1	2	1	2	1	1	1	1	1	1	1	1	1	1	1	1	1	1	1	1	1	1	1	1	1	1	1	1	1	1	1	1
PF00984.18	1	1	1	1	1	1	1	1	1	1	2	1	2	2	2	1	1	1	1	1	1	1	1	1	1	1	2	1	2	1	1	1
PF03720.14	1	1	1	1	1	1	1	1	1	1	2	1	2	2	2	1	1	1	1	1	1	1	1	1	1	1	2	1	2	1	1	1
PF03721.13	2	2	2	2	2	2	2	2	2	2	4	2	4	4	4	3	3	1	2	2	3	2	3	2	2	3	3	2	4	2	2	2
PF00919.19	3	2	3	3	3	3	3	3	3	3	3	3	3	3	3	3	3	3	3	3	3	3	3	3	3	3	3	3	3	3	3	3
PF01170.17	2	1	2	2	2	2	2	1	1	1	2	2	1	1	2	1	2	1	1	1	1	1	1	2	2	1	2	3	4	1	2	2
PF01458.16	2	2	2	2	2	2	2	2	2	2	2	2	2	3	2	2	2	2	2	2	2	2	2	2	2	2	2	2	2	2	2	2
PF02130.16	1	1	1	1	1	1	1	1	1	1	1	1	1	1	1	1	1	1	1	1	1	1	1	1	1	1	1	1	1	1	1	1
PF02694.14	1	1	1	1	1	0	0	0	0	1	1	1	0	0	0	0	0	1	0	0	0	0	0	1	0	0	0	1	0	1	1	1
PF01980.15	1	0	1	0	1	1	1	1	1	0	0	1	0	0	0	0	0	1	1	0	0	0	0	1	0	0	0	1	0	0	1	1
PF02021.16	1	1	1	1	1	1	1	0	1	1	0	1	1	1	1	0	1	1	1	1	1	1	1	1	1	1	1	1	1	1	1	1
PF03458.12	2	0	2	0	2	2	2	2	2	2	2	2	2	2	0	0	0	2	2	2	0	0	2	2	0	0	0	2	0	2	2	2
PF05728.11	1	1	1	1	0	0	0	1	1	0	1	0	1	1	1	2	0	1	1	1	1	1	1	0	1	1	1	1	1	0	1	1
PF06181.10	1	1	1	1	1	1	1	0	1	1	1	1	1	1	1	1	1	1	1	1	1	1	1	1	1	1	1	1	1	1	1	1
PF01208.16	1	1	1	1	1	1	1	1	1	1	1	1	1	1	1	1	1	1	1	1	1	1	1	1	1	1	1	1	1	1	1	1
PF00582.25	1	2	1	1	0	3	3	2	2	0	1	0	1	1	1	1	2	1	1	1	1	1	1	1	1	1	1	1	1	0	1	1
PF02151.18	4	4	4	4	4	4	4	4	4	4	4	4	4	4	4	4	4	4	4	4	4	4	4	4	4	4	4	4	4	4	4	4
PF12344.7	1	1	1	1	1	1	1	1	1	1	1	1	1	1	1	1	1	1	1	1	1	1	1	1	1	1	1	1	1	1	1	1
PF08459.10	1	1	1	1	1	1	1	1	1	1	1	1	1	1	1	1	1	1	1	1	1	1	1	1	1	1	1	1	1	1	1	1
PF00580.20	8	6	8	5	7	8	8	6	6	8	7	7	7	7	7	9	5	8	7	7	8	8	7	7	7	7	7	8	7	7	7	7
PF13361.5	5	4	5	4	5	5	5	5	5	6	5	5	5	5	5	5	4	5	5	5	5	5	5	5	5	6	5	5	6	5	5	5
PF13538.5	5	4	5	5	5	5	5	5	5	6	5	5	5	5	5	5	4	5	5	5	5	5	5	5	5	5	5	5	5	5	5	5
PF10458.8	1	1	1	1	1	1	1	1	1	1	1	1	1	1	1	1	1	1	1	1	1	1	1	1	1	1	1	1	1	1	1	1
PF02557.16	2	1	2	1	2	2	2	1	1	1	1	2	1	1	3	2	1	1	1	1	1	1	1	1	1	2	2	2	4	1	2	2
PF09957.8	1	0	1	0	1	2	2	0	1	1	0	1	0	0	0	0	0	0	0	1	0	0	0	1	0	0	0	1	1	2	1	1
PF13517.5	6	14	6	12	6	0	0	18	21	8	18	8	24	24	6	14	6	3	4	5	9	9	22	7	6	10	8	4	6	12	5	5
PF01443.17	1	2	1	1	1	1	1	1	1	1	2	2	3	3	2	2	2	1	1	2	4	3	3	1	2	4	2	1	2	0	1	1
PF03631.14	2	1	2	2	2	2	2	2	2	2	2	2	2	2	2	2	2	2	2	2	2	2	2	2	2	2	2	2	2	2	2	2
PF02621.13	2	2	2	2	2	2	2	2	2	2	2	2	2	2	2	2	2	2	2	2	2	2	2	2	2	2	2	2	2	2	2	2
PF05090.13	1	1	1	1	1	1	1	1	1	1	1	1	1	1	1	1	1	1	1	1	1	1	1	1	1	1	1	1	2	1	1	1
PF07884.13	1	1	1	1	1	1	1	0	1	1	1	1	1	1	1	1	1	1	1	1	1	1	1	1	1	1	1	1	1	1	1	1
PF00654.19	2	2	2	2	2	2	2	2	1	2	2	2	2	2	1	2	1	2	2	2	2	2	2	2	1	3	1	2	1	2	2	2
PF02592.14	1	1	1	1	1	1	1	1	1	1	1	1	1	1	1	1	1	1	1	1	1	1	1	1	1	1	1	1	1	1	1	1
PF00092.27	5	3	5	2	4	5	5	5	4	5	5	4	4	4	3	2	3	4	4	4	3	3	4	5	3	3	3	5	3	5	5	5
PF13519.5	3	2	3	3	3	3	3	4	3	3	3	3	3	3	3	2	3	3	3	3	3	3	3	3	3	3	3	3	3	3	3	3
PF13768.5	1	1	1	0	0	1	1	1	0	1	1	0	1	1	0	1	0	2	2	2	0	0	1	0	0	0	1	0	0	1	0	0
PF14903.5	4	0	4	0	12	0	0	12	12	39	0	4	0	0	0	11	10	0	0	0	21	17	0	2	7	15	0	2	9	38	11	11
PF13305.5	4	2	4	3	4	3	3	3	3	4	3	4	3	3	1	1	0	3	3	3	1	2	3	4	0	1	0	4	0	3	4	4
PF13280.5	3	3	3	3	3	3	3	3	3	3	3	3	3	3	2	3	2	3	3	3	3	3	3	3	2	3	2	3	2	3	3	3
PF14524.5	1	1	1	1	1	1	1	1	1	1	1	1	1	1	1	1	1	2	2	1	1	1	1	1	1	1	1	1	1	1	1	1
PF04932.14	2	2	2	2	2	2	2	3	3	2	4	2	4	4	3	3	3	4	3	3	3	3	4	2	3	3	3	2	3	2	2	2
PF02699.14	1	1	1	1	1	1	1	1	1	1	1	1	1	2	1	1	1	1	1	1	1	1	1	1	1	1	1	1	1	1	1	1
PF02575.15	2	2	2	2	2	2	2	2	2	2	2	2	2	3	2	2	2	2	2	2	2	2	2	2	2	2	2	2	2	2	2	2
PF02618.15	1	1	1	1	1	1	1	1	1	1	1	1	1	1	1	1	1	1	1	1	1	1	1	1	1	1	1	1	1	1	1	1
PF04264.12	3	2	3	3	3	4	4	5	5	3	3	3	3	3	2	3	2	4	4	5	3	3	3	3	2	3	2	3	2	3	3	3
PF06071.12	1	1	1	1	1	1	1	1	1	1	1	1	1	1	1	1	1	1	1	1	1	1	1	1	1	1	1	1	1	1	1	1
PF03795.13	2	1	2	1	2	1	1	3	3	3	4	2	3	3	1	1	1	6	4	4	1	1	3	2	1	1	1	2	1	3	2	2
PF04307.13	1	1	1	1	1	0	0	1	1	1	1	1	1	1	1	1	1	0	0	0	1	0	1	1	0	0	1	1	0	2	1	1
PF02542.15	1	1	1	1	1	1	1	1	1	1	1	1	1	1	1	1	1	1	1	1	1	1	1	1	1	1	1	1	1	1	1	1
PF07947.13	1	1	1	1	1	1	1	1	1	1	1	1	1	1	2	1	1	1	1	1	1	1	1	1	1	1	1	1	1	1	1	1
PF14240.5	1	1	1	1	1	1	1	1	1	1	1	1	1	1	0	1	0	0	0	0	1	1	1	1	0	1	0	1	0	1	1	1
PF09500.9	2	1	2	1	2	0	0	1	1	2	1	2	0	0	1	1	1	0	0	0	1	1	0	2	1	1	1	2	1	3	2	2
PF04237.12	2	0	2	0	1	1	1	0	0	3	0	2	0	0	0	0	0	1	1	1	1	1	0	1	0	0	0	1	0	2	1	1
PF03853.14	1	1	1	1	1	1	1	1	1	1	1	1	1	2	1	1	1	1	1	1	1	1	1	1	1	1	1	1	1	1	1	1
PF14588.5	1	0	1	1	1	1	1	1	1	1	1	1	1	1	1	1	1	1	1	1	1	1	1	1	1	1	1	1	1	1	1	1
PF03739.13	2	2	2	2	2	2	2	2	2	2	2	2	2	2	2	2	2	2	2	2	2	2	2	2	2	2	2	2	2	2	2	2
PF10388.8	2	2	2	2	2	1	2	2	2	2	2	3	2	2	2	2	1	2	2	2	1	2	2	2	1	2	1	2	2	2	2	2
PF16697.4	1	1	1	1	1	1	1	1	1	1	1	1	1	1	1	1	1	1	1	1	1	1	1	1	1	1	1	1	1	1	1	1
PF09424.9	1	2	1	1	1	1	1	1	1	1	1	1	1	1	1	1	1	1	1	1	1	1	1	1	1	1	1	1	1	1	1	1
PF01514.16	1	0	1	0	1	1	1	1	1	1	1	1	1	1	1	1	1	1	1	1	1	1	1	1	1	1	1	1	1	1	1	1
PF08345.10	1	1	1	0	1	1	1	1	1	1	1	1	1	1	1	1	1	1	1	1	1	1	1	1	1	1	1	1	1	1	1	1
PF13115.5	1	0	1	0	1	1	1	1	1	1	1	1	1	1	0	0	0	0	1	1	0	0	1	1	0	0	1	1	0	1	1	1
PF05164.12	1	1	1	1	1	1	1	1	1	1	1	1	1	1	1	1	1	1	1	1	1	1	1	1	1	1	1	1	1	1	1	1
PF06689.12	1	1	1	1	1	1	1	1	1	1	1	1	1	1	1	1	1	1	1	1	1	1	1	1	1	1	1	1	1	1	1	1
PF09360.9	2	0	2	0	2	1	1	2	2	2	2	2	2	2	0	0	0	2	2	2	0	0	2	2	0	0	0	2	0	2	2	2
PF01807.19	1	0	1	1	1	1	1	1	1	1	1	1	1	1	2	2	1	1	1	1	1	1	1	1	3	1	3	1	2	1	1	1
PF01258.16	1	1	1	1	1	1	1	1	1	1	1	1	1	1	1	1	1	1	1	1	1	1	1	1	1	1	1	1	1	1	1	1
PF06827.13	1	1	1	1	1	1	1	1	1	1	1	1	1	1	1	1	0	1	1	1	0	0	1	1	0	0	0	1	0	1	1	1
PF13240.5	1	1	1	1	1	1	1	1	1	1	1	1	1	1	1	1	1	1	1	1	0	0	1	1	1	0	1	1	1	1	1	1
PF09723.9	1	1	1	1	1	1	1	1	1	1	1	1	1	1	1	1	1	1	1	1	1	1	1	1	1	1	1	1	1	1	1	1
PF00882.17	1	1	1	1	1	1	1	1	1	1	1	1	1	1	1	1	1	1	1	1	1	1	1	1	1	1	1	1	1	1	1	1
PF06725.10	0	1	0	1	0	0	0	1	1	0	1	0	1	1	0	1	0	0	0	0	1	1	1	0	0	1	1	0	0	0	0	0
PF13401.5	0	1	0	2	0	0	0	1	1	2	1	0	1	1	1	3	1	2	1	1	1	1	1	1	1	1	4	0	2	2	0	0
PF13521.5	0	1	0	1	0	0	0	0	0	0	1	0	1	1	0	0	0	0	0	0	0	1	1	0	0	1	0	0	0	0	0	0
PF12730.6	0	1	0	2	0	0	0	1	1	0	1	0	1	1	1	1	1	0	0	0	1	1	1	0	1	1	1	0	1	0	0	0
PF06182.10	0	2	0	2	0	0	0	2	2	0	2	0	2	2	0	0	0	0	0	0	0	0	2	0	0	0	0	0	0	0	0	0
PF08386.9	0	1	0	1	0	0	0	1	1	1	2	0	1	1	1	1	1	0	0	0	2	2	1	0	1	2	0	0	1	1	1	1
PF04083.15	0	1	0	1	0	0	0	1	1	0	1	0	1	1	0	1	0	1	0	1	0	0	1	0	1	0	1	0	0	0	0	0
PF13527.6	0	1	0	1	0	1	1	0	0	0	1	0	1	1	1	1	1	2	3	1	2	2	1	0	1	2	1	0	1	0	0	0
PF16822.4	0	1	0	1	0	0	0	0	0	0	0	0	0	0	1	0	0	0	0	0	0	0	0	0	1	0	0	0	1	0	0	0
PF04030.13	0	1	0	1	0	0	0	0	0	1	1	0	1	1	0	0	0	1	1	1	0	1	1	0	0	0	0	0	1	1	0	0
PF01261.23	0	1	0	1	0	2	2	0	0	0	0	0	0	1	1	1	0	0	0	0	1	0	0	0	0	0	0	0	0	0	0	0
PF02311.18	0	2	0	2	1	1	1	2	3	0	1	2	1	1	1	0	0	2	1	2	0	0	1	2	0	0	0	1	0	1	1	1
PF00733.20	0	1	0	0	1	0	0	1	1	0	1	0	1	1	1	1	1	0	1	1	1	1	1	0	1	2	1	0	1	0	0	0
PF04952.13	0	1	0	1	0	0	0	0	0	0	0	0	0	0	0	0	0	0	0	0	0	0	0	0	0	0	0	0	0	0	0	0
PF04865.13	0	2	0	2	0	0	0	3	3	0	2	1	3	3	2	4	0	1	1	1	2	2	3	2	1	3	2	0	2	0	1	1
PF06832.11	0	1	0	1	0	1	1	1	1	1	1	0	1	1	1	1	1	1	1	1	1	1	1	0	1	1	1	0	1	1	0	0
PF05159.13	0	1	0	1	0	0	0	0	0	0	0	0	0	0	0	0	0	2	2	0	0	0	0	0	0	0	0	0	0	0	0	0
PF06628.11	0	1	0	1	1	0	0	1	1	0	1	0	1	1	1	1	1	0	0	0	1	1	1	0	1	1	1	0	1	1	0	0
PF05706.11	0	1	0	1	1	1	1	1	1	1	1	0	1	1	0	0	0	0	1	0	0	0	1	0	0	0	0	0	0	1	0	0
PF07224.10	0	1	0	1	0	1	1	1	1	0	2	0	2	2	0	0	0	1	1	1	0	0	2	0	0	0	0	0	0	0	0	0
PF07452.11	0	1	0	1	0	0	0	0	0	0	0	0	0	0	0	0	0	0	0	0	0	0	0	0	0	0	0	0	0	0	0	0
PF03601.13	0	1	0	1	0	0	0	1	1	0	0	0	0	0	0	0	0	0	0	0	0	0	0	0	0	0	0	0	0	0	0	0
PF00127.19	0	1	0	1	0	1	1	2	2	0	2	0	2	2	1	1	1	1	1	1	0	0	2	0	1	0	0	0	1	0	0	0
PF04969.15	0	1	0	1	0	0	0	0	0	0	1	0	1	1	1	0	0	0	0	0	0	0	1	0	1	0	1	0	1	0	0	0
PF13610.5	0	1	0	1	0	2	2	1	1	0	0	0	0	0	9	2	2	1	0	2	0	1	0	0	3	0	10	0	9	0	0	0
PF06733.14	0	1	0	1	0	1	0	1	1	0	1	0	1	1	1	1	1	1	1	1	1	1	1	0	1	1	1	0	1	0	0	0
PF00782.19	0	1	0	1	1	1	1	1	2	1	1	0	1	1	0	0	0	0	1	0	0	0	1	0	0	0	1	0	0	1	0	0
PF06250.10	0	2	0	2	0	0	0	1	1	0	0	2	0	0	2	5	0	0	0	0	1	1	0	0	3	3	3	0	3	1	0	0
PF06949.10	0	1	0	1	0	1	1	1	1	0	1	0	1	1	1	1	1	1	0	1	1	1	1	0	1	1	1	0	1	0	0	0
PF07617.10	0	1	0	1	1	0	0	1	1	0	1	0	1	1	1	1	1	0	0	0	0	0	1	0	1	1	1	0	1	0	0	0
PF02594.15	0	1	0	1	1	1	1	1	1	1	1	0	1	1	1	0	1	1	1	1	1	1	1	1	1	1	0	1	0	1	1	1
PF08922.10	0	1	0	1	0	1	1	0	0	0	1	0	1	1	0	1	1	0	0	0	1	1	1	0	1	1	0	0	3	0	0	0
PF09234.9	0	1	0	1	0	0	0	1	1	0	2	0	1	1	0	0	1	0	0	0	1	0	1	0	1	0	1	0	0	0	0	0
PF09968.8	0	1	0	0	0	0	0	0	0	0	0	1	0	0	0	0	0	0	0	1	0	0	0	0	0	0	0	1	0	0	0	0
PF09365.9	0	1	0	1	0	1	1	1	1	0	1	0	1	1	1	1	1	1	1	1	1	1	1	0	1	1	1	0	1	0	0	0
PF03269.13	0	1	0	1	0	0	0	0	0	0	0	0	0	0	0	0	0	0	0	0	0	0	0	0	0	0	0	0	0	0	0	0
PF10990.7	0	1	0	1	0	0	0	0	1	0	1	0	0	0	0	0	0	0	0	0	0	0	0	0	0	0	0	0	0	0	0	0
PF11086.7	0	1	0	1	0	0	0	0	0	0	1	0	1	1	0	0	0	0	0	0	0	0	1	0	0	0	0	0	0	0	0	0
PF11253.7	0	1	0	1	0	1	1	1	1	1	1	1	1	1	1	1	1	0	0	0	1	1	1	1	1	1	1	0	1	1	0	0
PF11355.7	0	1	0	1	1	0	0	0	0	1	1	0	1	1	0	0	0	0	0	0	0	0	1	1	0	0	0	0	0	1	0	0
PF11845.7	0	1	0	1	0	2	2	1	1	0	1	0	1	1	2	1	2	1	1	1	1	0	1	0	2	0	0	0	2	0	0	0
PF11863.7	0	1	0	1	0	0	0	1	1	0	1	1	1	1	0	1	0	1	1	1	1	1	1	0	0	1	1	0	1	0	1	1
PF12487.7	0	1	0	1	0	0	0	1	1	0	0	0	0	0	0	0	0	0	0	0	0	0	0	0	1	0	0	1	0	0	0	0
PF12571.7	0	1	0	1	0	0	0	1	1	0	0	0	0	1	0	0	0	0	0	0	1	1	0	0	0	0	0	0	0	0	0	0
PF13438.5	0	1	0	1	1	0	0	2	2	0	0	0	2	2	0	0	0	1	0	0	0	0	1	0	0	1	0	0	0	0	1	1
PF13660.5	0	1	0	0	0	0	0	1	1	0	1	0	1	1	2	1	1	1	1	1	1	1	1	0	1	1	0	0	0	0	0	0
PF14066.5	0	1	0	1	0	1	1	1	1	1	1	0	1	1	1	0	1	1	1	1	1	1	1	0	1	1	1	0	1	1	0	0
PF14136.5	0	1	0	1	0	0	0	1	1	0	1	0	1	1	0	1	1	0	0	0	1	1	1	0	0	1	0	0	0	0	0	0
PF14771.5	0	1	0	1	0	0	0	1	1	0	0	0	0	0	1	0	0	0	0	0	0	0	0	0	0	0	0	0	1	0	0	0
PF01863.16	0	1	0	1	1	0	0	1	1	0	1	0	1	1	1	1	0	0	0	0	0	1	1	0	1	0	1	0	1	1	0	0
PF16138.4	0	2	0	2	0	0	0	2	2	0	2	0	2	2	1	2	0	0	0	0	2	2	2	0	2	2	2	0	2	0	0	0
PF04343.12	0	2	0	2	1	0	0	0	0	1	0	0	1	1	0	1	0	0	0	0	0	0	0	1	0	0	0	0	1	1	1	1
PF16310.4	0	1	0	1	0	0	0	0	0	0	0	0	0	0	0	1	0	0	0	0	1	1	0	0	0	1	1	0	0	0	0	0
PF06108.11	0	1	0	1	0	0	0	1	1	0	1	0	1	1	0	1	0	0	0	0	0	0	1	0	0	0	0	0	0	0	0	0
PF10513.8	0	1	0	0	0	0	0	0	0	0	0	0	0	1	0	0	0	0	0	0	0	0	1	0	0	0	0	0	0	0	0	0
PF10373.8	0	1	0	1	0	0	0	0	0	0	1	0	1	1	1	0	1	0	0	0	1	1	1	0	1	1	1	0	1	0	0	0
PF09721.9	0	1	0	0	0	1	1	1	1	0	1	0	1	1	0	1	0	0	0	0	0	0	1	0	0	0	0	0	0	0	0	0
PF01325.18	0	1	0	1	1	0	0	1	1	1	0	1	0	0	0	0	0	0	0	0	0	0	0	1	0	0	0	1	0	1	0	0
PF06480.14	0	1	0	1	0	0	0	1	1	0	1	0	1	1	1	1	1	0	0	0	1	1	1	0	1	1	1	0	1	0	0	0
PF02894.16	0	2	0	2	0	2	2	0	0	0	1	0	1	0	2	3	1	1	1	0	2	2	0	0	3	2	0	0	1	0	0	0
PF03275.12	0	1	0	0	0	1	1	0	0	0	0	0	0	0	0	0	0	1	1	1	0	0	0	0	0	0	0	0	0	0	0	0
PF00042.21	0	1	0	1	0	0	0	1	1	0	1	0	1	1	0	0	0	0	0	0	0	0	1	0	0	0	0	0	0	0	0	0
PF08533.9	0	1	0	1	0	1	1	0	0	0	1	0	1	1	1	1	1	0	0	0	1	1	1	1	1	1	1	0	1	0	1	1
PF01531.15	0	1	0	1	0	0	0	0	0	0	0	0	0	0	0	0	0	1	0	1	0	0	0	0	0	0	0	0	0	0	0	0
PF12681.6	0	2	0	2	1	1	1	0	1	0	1	2	1	1	1	1	1	0	0	0	0	0	1	0	1	0	1	2	1	0	0	0
PF13276.5	0	1	0	1	0	0	0	0	0	0	0	0	0	0	5	2	1	0	1	1	0	0	0	0	4	7	2	0	3	0	0	0
PF13518.5	0	3	0	4	0	1	1	2	1	3	0	0	0	0	14	1	3	1	8	0	0	1	0	0	6	4	4	0	10	10	0	0
PF13565.5	0	2	0	2	0	1	1	1	0	2	0	0	0	0	12	0	1	0	8	0	0	0	0	0	1	0	6	0	2	3	0	0
PF05225.15	0	1	0	1	0	0	0	0	0	0	0	0	0	0	0	0	0	0	0	0	0	0	0	0	0	0	0	0	0	0	0	0
PF01527.19	0	2	0	2	0	1	1	0	0	1	0	0	1	1	7	5	2	0	4	1	12	1	0	0	6	21	9	0	32	6	0	0
PF13964.5	0	2	0	3	1	0	0	1	3	2	3	0	5	2	7	1	1	1	0	1	1	1	1	0	1	2	4	1	0	1	0	0
PF10282.8	0	1	0	4	0	1	1	8	8	0	5	0	3	3	1	1	1	3	0	3	1	2	3	0	2	1	1	0	0	0	0	0
PF13855.5	0	1	0	1	1	1	1	11	11	1	1	0	4	2	4	23	12	1	1	1	111	55	2	0	76	56	44	0	28	2	0	0
PF13011.5	0	2	0	3	0	1	1	2	1	2	0	0	0	0	12	0	3	0	8	0	0	0	0	0	1	0	3	0	8	3	0	0
PF09445.9	0	1	0	1	0	0	0	1	1	0	1	0	1	1	1	1	0	0	0	0	1	1	1	0	1	1	1	0	1	0	0	0
PF12847.6	0	1	0	0	0	0	0	0	0	0	0	0	0	0	0	0	0	0	0	0	1	0	0	0	1	1	0	1	0	0	0	0
PF13578.5	0	1	0	1	0	1	1	1	1	0	1	1	1	1	1	1	1	1	1	1	2	1	1	0	2	1	1	0	1	0	1	1
PF03562.16	0	1	0	1	0	0	0	1	1	0	1	0	1	1	0	1	0	0	0	0	1	1	1	0	0	1	1	0	0	0	0	0
PF05161.12	0	1	0	1	0	0	0	1	1	0	1	0	1	1	0	1	1	1	1	1	1	1	1	0	1	1	0	0	0	0	0	0
PF01513.20	0	2	0	1	1	1	1	2	2	0	2	0	2	2	1	0	1	1	2	1	1	1	2	1	1	1	1	1	1	0	0	0
PF11651.7	0	1	0	1	0	0	0	0	0	0	0	0	1	1	0	0	0	0	0	0	0	0	0	0	0	0	0	0	0	0	0	0
[truncated: 684 more rows]
